# Supplementary material for: Nodes and biological processes identified on the basis of network analysis in the brain of the senescence accelerated mice as an Alzheimer's disease animal model
Source: Front Aging Neurosci. 2013 Oct 29;5:65. doi: 10.3389/fnagi.2013.00065 (PMC3810591; doi:10.3389/fnagi.2013.00065)
Supplement: Supplementary file 1 [file DataSheet1.ZIP]

Archive with 24 entries (23 files):
- Supplementary information and Figure legends/
- Supplementary information and Figure legends/Figure legends.doc
- Supplementary information and Figure legends/Supplement table 1.xls
- Supplementary information and Figure legends/Supporting Information.doc
- Supplementary information and Figure legends/supplement figure 1.JPG
- Supplementary information and Figure legends/supplement figure 2A.JPG
- Supplementary information and Figure legends/supplement figure 2A.xlsx
- Supplementary information and Figure legends/supplement figure 2B.JPG
- Supplementary information and Figure legends/supplement figure 2B.xlsx
- Supplementary information and Figure legends/supplement figure 3A.JPG
- Supplementary information and Figure legends/supplement figure 3A.xlsx
- Supplementary information and Figure legends/supplement figure 3B.JPG
- Supplementary information and Figure legends/supplement figure 3B.xlsx
- Supplementary information and Figure legends/supplement figure 4A.JPG
- Supplementary information and Figure legends/supplement figure 4A.xlsx
- Supplementary information and Figure legends/supplement figure 4B.JPG
- Supplementary information and Figure legends/supplement figure 4B.xlsx
- Supplementary information and Figure legends/supplement table 2.xlsx
- Supplementary information and Figure legends/supplement table 3.xlsx
- Supplementary information and Figure legends/supplement table 4.xlsx
- Supplementary information and Figure legends/supplement table 5.xlsx
- Supplementary information and Figure legends/supplement table 6.xlsx
- Supplementary information and Figure legends/supplement table 7.xlsx
- Supplementary information and Figure legends/supplement table 8.xlsx
