# Supplementary material for: Nodes and biological processes identified on the basis of network analysis in the brain of the senescence accelerated mice as an Alzheimer's disease animal model
Source: Front Aging Neurosci. 2013 Oct 29;5:65. doi: 10.3389/fnagi.2013.00065 (PMC3810591; doi:10.3389/fnagi.2013.00065)
Supplement: Supplementary file 1 [file DataSheet1.ZIP › Supplementary information and Figure legends/Supplement table 1.xls]

## Sheet: Sheet1
Supplement table 1. The topological information of sub-network in SAMP8 mice
argument	co-expression sub-network			MetaCore sub-network			PPINsub-network
	cerebral cortex	hippocampus	hippocampus and cerebral cortex	cerebral cortex	hippocampus	hippocampus and cerebral cortex	cerebral cortex	hippocampus	hippocampus and cerebral cortex
Clustering coefficient	0	0.044	0.039	0.023	0.02	0.02	0	0.154	0.167
Connected components	1	1	1	1	1	1	4	1	1
Network diameter	10	12	10	8	11	11	2	10	9
Network radius	5	6	6	1	1	1	1	5	5
Network centralization	0.612	0.454	0.412				0.073	0.182	0.185
Shortest paths	2756（100%）	31152（100%）	38612（100%）	787（19%）	28368(64%)	27674（61%）	24(18%)	10302（100%）	10920(100%)
Characteristic path length	3.276	3.895	3.981	3.179	4.572	4.411	1.333	3.09	3.015
Average number of neighbors	3.396	4.079	4.03	3.59375	5.848	5.859	1.333	6.843	7.105
Number of nodes	53	177	197	64	211	213	12	102	105
Number of edges	90	361	397	121	647	653	8	349	373
Network density	0.065	0.023	0.021	0	0	0	0.121	0.068	0.068
Network heterogeneity	1.73	2.22	2.194	0	0	0	0.354	0.765	0.759
Isolated nodes	0	0	0	0	0	0	0	0	0
Number of self-loops	0	0	0	0	0	0	0	0	0
Multi-edge node pairs	0	0	0	6	29	28	0	0	0
