# Supplementary material for: Nodes and biological processes identified on the basis of network analysis in the brain of the senescence accelerated mice as an Alzheimer's disease animal model
Source: Front Aging Neurosci. 2013 Oct 29;5:65. doi: 10.3389/fnagi.2013.00065 (PMC3810591; doi:10.3389/fnagi.2013.00065)
Supplement: Supplementary file 1 [file DataSheet1.ZIP › Supplementary information and Figure legends/supplement figure 2A.xlsx]

## Sheet: interaction
ARRB1	PP	AGTR1
ADRBK1	PP	AGTR1
EGFR	PP	AGTR1
RAF1	PP	AGTR1
AGTR1	PP	ARRB1
ADRBK1	PP	ARRB1
NFKBIA	PP	ARRB1
MAPK1	PP	ARRB1
NSF	PP	ARRB1
MAPK3	PP	ARRB1
EGFR	PP	GRB2
ESR1	PP	GRB2
FGFR1	PP	GRB2
FYN	PP	GRB2
MAPK1	PP	GRB2
SRC	PP	GRB2
RPS6KA1	PP	GRB2
EPHB6	PP	GRB2
AGTR1	PP	ADRBK1
ARRB1	PP	ADRBK1
EGFR	PP	ADRBK1
SNCA	PP	ADRBK1
MDM2	PP	ADRBK1
PDC	PP	ADRBK1
PRKCA	PP	ADRBK1
PRKCD	PP	ADRBK1
SRC	PP	ADRBK1
CAV1	PP	ADRBK1
PRKACA	PP	ADRBK1
MAPK3	PP	ADRBK1
PEBP1	PP	ADRBK1
ESR1	PP	YWHAH
KRT18	PP	YWHAH
SNCA	PP	YWHAH
RAF1	PP	YWHAH
SRC	PP	YWHAH
MAP3K5	PP	YWHAH
MAP3K3	PP	YWHAH
BAD	PP	YWHAH
YWHAE	PP	YWHAH
YWHAG	PP	YWHAH
EGFR	PP	CALM1
ESR1	PP	CALM1
HSP90AA1	PP	CALM1
MAPT	PP	CALM1
SNCA	PP	CALM1
AR	PP	CALM1
YWHAE	PP	CALM1
GRIN1	PP	CALM1
STRN4	PP	CALM1
EGFR	PP	CDC25A
RAF1	PP	CDC25A
AR	PP	CDC25A
YWHAZ	PP	CDC25A
YWHAB	PP	CDC25A
ROCK1	PP	CDC25A
MAP3K5	PP	CDC25A
SMAD3	PP	CDC25A
YWHAE	PP	CDC25A
UBB	PP	CDC25A
PRKCA	PP	EEF1D
KTN1	PP	EEF1D
RPS6KA1	PP	EEF1D
CRMP1	PP	EEF1D
AGTR1	PP	EGFR
GRB2	PP	EGFR
ADRBK1	PP	EGFR
CALM1	PP	EGFR
CDC25A	PP	EGFR
ESR1	PP	EGFR
KRT18	PP	EGFR
MAPK1	PP	EGFR
PRKCA	PP	EGFR
PRKCD	PP	EGFR
CEBPB	PP	EGFR
SRC	PP	EGFR
AR	PP	EGFR
MT-CO2	PP	EGFR
NCK1	PP	EGFR
CAV1	PP	EGFR
YWHAZ	PP	EGFR
PRKACA	PP	EGFR
CAMK2A	PP	EGFR
UBB	PP	EGFR
GRB2	PP	ESR1
YWHAH	PP	ESR1
CALM1	PP	ESR1
EGFR	PP	ESR1
HSP90AA1	PP	ESR1
MDM2	PP	ESR1
MAPK1	PP	ESR1
CEBPB	PP	ESR1
SRC	PP	ESR1
AR	PP	ESR1
CAV1	PP	ESR1
SMAD2	PP	ESR1
BAG1	PP	ESR1
PRKACA	PP	ESR1
RPS6KA1	PP	ESR1
MAPK3	PP	ESR1
SMAD3	PP	ESR1
STUB1	PP	ESR1
HSP90AB1	PP	ESR1
HSPA4	PP	ESR1
GRB2	PP	FGFR1
RPS6KA1	PP	FGFR1
EPHA4	PP	FGFR1
GRB2	PP	FYN
HSP90AA1	PP	FYN
MAPT	PP	FYN
SNCA	PP	FYN
RAF1	PP	FYN
PRKCD	PP	FYN
NTRK2	PP	FYN
CASP3	PP	FYN
CAV1	PP	FYN
EPHA4	PP	FYN
PRKCA	PP	GFAP
S100B	PP	GFAP
SRC	PP	GFAP
VIM	PP	GFAP
PRKACA	PP	GFAP
ROCK1	PP	GFAP
CAMK2A	PP	GFAP
CALM1	PP	HSP90AA1
ESR1	PP	HSP90AA1
FYN	PP	HSP90AA1
RAF1	PP	HSP90AA1
MAPK1	PP	HSP90AA1
PRKCA	PP	HSP90AA1
PRKCD	PP	HSP90AA1
MYC	PP	HSP90AA1
SRC	PP	HSP90AA1
AR	PP	HSP90AA1
MAP3K3	PP	HSP90AA1
HIF1A	PP	HSP90AA1
STUB1	PP	HSP90AA1
HSPA8	PP	HSP90AA1
CEBPB	PP	HSF1
MAPK3	PP	HSF1
YWHAE	PP	HSF1
STUB1	PP	HSF1
CAMK2A	PP	HSF1
HSPA8	PP	HSF1
SYMPK	PP	HSF1
YWHAH	PP	KRT18
EGFR	PP	KRT18
RAF1	PP	KRT18
PRKCA	PP	KRT18
CASP3	PP	KRT18
YWHAZ	PP	KRT18
YWHAB	PP	KRT18
YWHAE	PP	KRT18
YWHAG	PP	KRT18
CAMK2A	PP	KRT18
CALM1	PP	MAPT
FYN	PP	MAPT
SNCA	PP	MAPT
PRKCD	PP	MAPT
S100B	PP	MAPT
CASP3	PP	MAPT
PKN1	PP	MAPT
PIN1	PP	MAPT
YWHAZ	PP	MAPT
YWHAB	PP	MAPT
STUB1	PP	MAPT
CAMK2A	PP	MAPT
UBB	PP	MAPT
HSPA8	PP	MAPT
NEFL	PP	MYO5A
DYNLL1	PP	MYO5A
TRIM3	PP	MYO5A
MYO5A	PP	NEFL
VIM	PP	NEFL
PKN1	PP	NEFL
YWHAG	PP	NEFL
GRIN1	PP	NEFL
ADRBK1	PP	SNCA
YWHAH	PP	SNCA
CALM1	PP	SNCA
FYN	PP	SNCA
MAPT	PP	SNCA
MAPK1	PP	SNCA
MT-CO3	PP	SNCA
YWHAB	PP	SNCA
BAD	PP	SNCA
YWHAE	PP	SNCA
UBB	PP	SNCA
ARRB1	PP	NFKBIA
SRC	PP	NFKBIA
DYNLL1	PP	NFKBIA
RPS6KA1	PP	NFKBIA
MAP3K3	PP	NFKBIA
AGTR1	PP	RAF1
YWHAH	PP	RAF1
CDC25A	PP	RAF1
FYN	PP	RAF1
HSP90AA1	PP	RAF1
KRT18	PP	RAF1
MAPK1	PP	RAF1
PRKCA	PP	RAF1
PRKCD	PP	RAF1
MYC	PP	RAF1
SRC	PP	RAF1
AR	PP	RAF1
PIN1	PP	RAF1
YWHAZ	PP	RAF1
YWHAB	PP	RAF1
BAG1	PP	RAF1
PRKACA	PP	RAF1
MAPK3	PP	RAF1
MAP3K5	PP	RAF1
BAD	PP	RAF1
YWHAE	PP	RAF1
YWHAG	PP	RAF1
PEBP1	PP	RAF1
HSPA8	PP	RAF1
HSPA4	PP	RAF1
ADRBK1	PP	MDM2
ESR1	PP	MDM2
AR	PP	MDM2
CDKN2A	PP	MDM2
CASP3	PP	MDM2
CCNG1	PP	MDM2
HIF1A	PP	MDM2
UBB	PP	MDM2
PRKCA	PP	RHOA
KTN1	PP	RHOA
PKN1	PP	RHOA
CAV1	PP	RHOA
PRKACA	PP	RHOA
ROCK1	PP	RHOA
ADRBK1	PP	PDC
YWHAZ	PP	PDC
PRKACA	PP	PDC
CAMK2A	PP	PDC
ARRB1	PP	MAPK1
GRB2	PP	MAPK1
EGFR	PP	MAPK1
ESR1	PP	MAPK1
HSP90AA1	PP	MAPK1
SNCA	PP	MAPK1
RAF1	PP	MAPK1
PRKCD	PP	MAPK1
CEBPB	PP	MAPK1
AR	PP	MAPK1
CAV1	PP	MAPK1
SMAD2	PP	MAPK1
RPS6KA1	PP	MAPK1
SMAD3	PP	MAPK1
PEBP1	PP	MAPK1
ADRBK1	PP	PRKCA
EEF1D	PP	PRKCA
EGFR	PP	PRKCA
GFAP	PP	PRKCA
HSP90AA1	PP	PRKCA
KRT18	PP	PRKCA
RAF1	PP	PRKCA
RHOA	PP	PRKCA
SRC	PP	PRKCA
YWHAZ	PP	PRKCA
YWHAG	PP	PRKCA
PEBP1	PP	PRKCA
ADRBK1	PP	PRKCD
EGFR	PP	PRKCD
FYN	PP	PRKCD
HSP90AA1	PP	PRKCD
MAPT	PP	PRKCD
RAF1	PP	PRKCD
MAPK1	PP	PRKCD
SRC	PP	PRKCD
YWHAZ	PP	PRKCD
YWHAB	PP	PRKCD
MAPK3	PP	PRKCD
YWHAG	PP	PRKCD
PEBP1	PP	PRKCD
GFAP	PP	S100B
MAPT	PP	S100B
AGER	PP	S100B
EGFR	PP	CEBPB
ESR1	PP	CEBPB
HSF1	PP	CEBPB
MAPK1	PP	CEBPB
MYC	PP	CEBPB
SRF	PP	CEBPB
RPS6KA1	PP	CEBPB
MAPK3	PP	CEBPB
SMAD3	PP	CEBPB
CAMK2A	PP	CEBPB
HSP90AA1	PP	MYC
RAF1	PP	MYC
CEBPB	PP	MYC
CDKN2A	PP	MYC
SMAD2	PP	MYC
MAPK3	PP	MYC
SMAD3	PP	MYC
UBB	PP	MYC
GRB2	PP	SRC
ADRBK1	PP	SRC
YWHAH	PP	SRC
EGFR	PP	SRC
ESR1	PP	SRC
GFAP	PP	SRC
HSP90AA1	PP	SRC
NFKBIA	PP	SRC
RAF1	PP	SRC
PRKCA	PP	SRC
PRKCD	PP	SRC
AR	PP	SRC
EFNB2	PP	SRC
SRF	PP	SRC
CAV1	PP	SRC
FHIT	PP	SRC
YWHAB	PP	SRC
PRKACA	PP	SRC
TRAF6	PP	SRC
YWHAE	PP	SRC
YWHAG	PP	SRC
GFAP	PP	VIM
NEFL	PP	VIM
CASP3	PP	VIM
PKN1	PP	VIM
YWHAZ	PP	VIM
DYNLL1	PP	VIM
PRKACA	PP	VIM
ROCK1	PP	VIM
CRMP1	PP	VIM
SMAD3	PP	VIM
YWHAE	PP	VIM
KIAA1377	PP	VIM
NUP62	PP	DDX3X
CALM1	PP	AR
CDC25A	PP	AR
EGFR	PP	AR
ESR1	PP	AR
HSP90AA1	PP	AR
RAF1	PP	AR
MDM2	PP	AR
MAPK1	PP	AR
SRC	PP	AR
CASP3	PP	AR
CAV1	PP	AR
BAG1	PP	AR
SMAD3	PP	AR
HIF1A	PP	AR
STUB1	PP	AR
EGFR	PP	MT-CO2
CCNG1	PP	MT-CO2
SNCA	PP	MT-CO3
SMAD2	PP	DYNC1H1
DYNLL1	PP	DYNC1H1
YWHAG	PP	DYNC1H1
MDM2	PP	CDKN2A
MYC	PP	CDKN2A
CCNG1	PP	CDKN2A
HIF1A	PP	CDKN2A
RPS7	PP	CDKN2A
HSP90AB1	PP	CDKN2A
S100B	PP	AGER
CAV1	PP	PTGS2
EEF1D	PP	KTN1
RHOA	PP	KTN1
FYN	PP	NTRK2
NCK1	PP	NTRK2
DYNLL1	PP	NTRK2
TRAF6	PP	NTRK2
UBB	PP	NTRK2
EGFR	PP	NCK1
NTRK2	PP	NCK1
MINK1	PP	NCK1
SRC	PP	EFNB2
EPHA4	PP	EFNB2
EPHB6	PP	EFNB2
CEBPB	PP	SRF
SRC	PP	SRF
CASP3	PP	SRF
RPS6KA1	PP	SRF
CAMK2A	PP	SRF
FYN	PP	CASP3
KRT18	PP	CASP3
MAPT	PP	CASP3
MDM2	PP	CASP3
VIM	PP	CASP3
AR	PP	CASP3
SRF	PP	CASP3
PKN1	PP	CASP3
ROCK1	PP	CASP3
YWHAE	PP	CASP3
MAPT	PP	PKN1
NEFL	PP	PKN1
RHOA	PP	PKN1
VIM	PP	PKN1
CASP3	PP	PKN1
ADRBK1	PP	CAV1
EGFR	PP	CAV1
ESR1	PP	CAV1
FYN	PP	CAV1
RHOA	PP	CAV1
MAPK1	PP	CAV1
SRC	PP	CAV1
AR	PP	CAV1
PTGS2	PP	CAV1
MAPK3	PP	CAV1
TRAF6	PP	CAV1
STRN4	PP	CAV1
MAPT	PP	PIN1
RAF1	PP	PIN1
UBB	PP	PIN1
SRC	PP	FHIT
CDC25A	PP	YWHAZ
EGFR	PP	YWHAZ
KRT18	PP	YWHAZ
MAPT	PP	YWHAZ
RAF1	PP	YWHAZ
PDC	PP	YWHAZ
PRKCA	PP	YWHAZ
PRKCD	PP	YWHAZ
VIM	PP	YWHAZ
MAP3K5	PP	YWHAZ
MAP3K3	PP	YWHAZ
BAD	PP	YWHAZ
YWHAE	PP	YWHAZ
MINK1	PP	YWHAZ
KIAA1377	PP	YWHAZ
CDC25A	PP	YWHAB
KRT18	PP	YWHAB
MAPT	PP	YWHAB
SNCA	PP	YWHAB
RAF1	PP	YWHAB
PRKCD	PP	YWHAB
SRC	PP	YWHAB
RPS6KA1	PP	YWHAB
MAP3K3	PP	YWHAB
BAD	PP	YWHAB
YWHAE	PP	YWHAB
YWHAG	PP	YWHAB
HSP90AB1	PP	YWHAB
MINK1	PP	YWHAB
ESR1	PP	SMAD2
MAPK1	PP	SMAD2
MYC	PP	SMAD2
DYNC1H1	PP	SMAD2
ROCK1	PP	SMAD2
MAPK3	PP	SMAD2
SMAD3	PP	SMAD2
STUB1	PP	SMAD2
CAMK2A	PP	SMAD2
ESR1	PP	BAG1
RAF1	PP	BAG1
AR	PP	BAG1
STUB1	PP	BAG1
HSPA8	PP	BAG1
MYO5A	PP	DYNLL1
NFKBIA	PP	DYNLL1
VIM	PP	DYNLL1
DYNC1H1	PP	DYNLL1
NTRK2	PP	DYNLL1
HSPA8	PP	DYNLL1
MAST2	PP	DYNLL1
MDM2	PP	CCNG1
MT-CO2	PP	CCNG1
CDKN2A	PP	CCNG1
ARRB1	PP	NSF
KIAA1377	PP	NSF
ADRBK1	PP	PRKACA
EGFR	PP	PRKACA
ESR1	PP	PRKACA
GFAP	PP	PRKACA
RAF1	PP	PRKACA
RHOA	PP	PRKACA
PDC	PP	PRKACA
SRC	PP	PRKACA
VIM	PP	PRKACA
MAP3K3	PP	PRKACA
BAD	PP	PRKACA
GRB2	PP	RPS6KA1
EEF1D	PP	RPS6KA1
ESR1	PP	RPS6KA1
FGFR1	PP	RPS6KA1
NFKBIA	PP	RPS6KA1
MAPK1	PP	RPS6KA1
CEBPB	PP	RPS6KA1
SRF	PP	RPS6KA1
YWHAB	PP	RPS6KA1
MAPK3	PP	RPS6KA1
BAD	PP	RPS6KA1
CDC25A	PP	ROCK1
GFAP	PP	ROCK1
RHOA	PP	ROCK1
VIM	PP	ROCK1
CASP3	PP	ROCK1
SMAD2	PP	ROCK1
CRMP1	PP	ROCK1
ARRB1	PP	MAPK3
ADRBK1	PP	MAPK3
ESR1	PP	MAPK3
HSF1	PP	MAPK3
RAF1	PP	MAPK3
PRKCD	PP	MAPK3
CEBPB	PP	MAPK3
MYC	PP	MAPK3
CAV1	PP	MAPK3
SMAD2	PP	MAPK3
RPS6KA1	PP	MAPK3
HIF1A	PP	MAPK3
RPS7	PP	IPO5
NUP62	PP	IPO5
FGFR1	PP	EPHA4
FYN	PP	EPHA4
EFNB2	PP	EPHA4
SRC	PP	TRAF6
NTRK2	PP	TRAF6
CAV1	PP	TRAF6
MAP3K5	PP	TRAF6
MAP3K3	PP	TRAF6
UBB	PP	TRAF6
HSPA4	PP	TRAF6
MAST2	PP	TRAF6
TICAM2	PP	TRAF6
YWHAH	PP	MAP3K5
CDC25A	PP	MAP3K5
RAF1	PP	MAP3K5
YWHAZ	PP	MAP3K5
TRAF6	PP	MAP3K5
MAP3K3	PP	MAP3K5
YWHAE	PP	MAP3K5
EEF1D	PP	CRMP1
VIM	PP	CRMP1
ROCK1	PP	CRMP1
MCM3AP	PP	CRMP1
YWHAH	PP	MAP3K3
HSP90AA1	PP	MAP3K3
NFKBIA	PP	MAP3K3
YWHAZ	PP	MAP3K3
YWHAB	PP	MAP3K3
PRKACA	PP	MAP3K3
TRAF6	PP	MAP3K3
MAP3K5	PP	MAP3K3
YWHAE	PP	MAP3K3
YWHAG	PP	MAP3K3
HSP90AB1	PP	MAP3K3
CLSTN1	PP	APBA2
NRXN1	PP	APBA2
GRB2	PP	EPHB6
EFNB2	PP	EPHB6
CDC25A	PP	SMAD3
ESR1	PP	SMAD3
MAPK1	PP	SMAD3
CEBPB	PP	SMAD3
MYC	PP	SMAD3
VIM	PP	SMAD3
AR	PP	SMAD3
SMAD2	PP	SMAD3
MCM3AP	PP	SMAD3
STUB1	PP	SMAD3
HSPA4	PP	SMAD3
YWHAH	PP	BAD
SNCA	PP	BAD
RAF1	PP	BAD
YWHAZ	PP	BAD
YWHAB	PP	BAD
PRKACA	PP	BAD
RPS6KA1	PP	BAD
YWHAE	PP	BAD
YWHAG	PP	BAD
CRMP1	PP	MCM3AP
SMAD3	PP	MCM3AP
CLSTN1	PP	MCM3AP
HSP90AA1	PP	HIF1A
MDM2	PP	HIF1A
AR	PP	HIF1A
CDKN2A	PP	HIF1A
MAPK3	PP	HIF1A
ARNT2	PP	HIF1A
CDKN2A	PP	RPS7
IPO5	PP	RPS7
TRIM3	PP	ACTN4
CAMK2A	PP	ACTN4
KIAA1377	PP	DUSP12
YWHAH	PP	YWHAE
CALM1	PP	YWHAE
CDC25A	PP	YWHAE
HSF1	PP	YWHAE
KRT18	PP	YWHAE
SNCA	PP	YWHAE
RAF1	PP	YWHAE
SRC	PP	YWHAE
VIM	PP	YWHAE
CASP3	PP	YWHAE
YWHAZ	PP	YWHAE
YWHAB	PP	YWHAE
MAP3K5	PP	YWHAE
MAP3K3	PP	YWHAE
BAD	PP	YWHAE
YWHAG	PP	YWHAE
YWHAH	PP	YWHAG
KRT18	PP	YWHAG
NEFL	PP	YWHAG
RAF1	PP	YWHAG
PRKCA	PP	YWHAG
PRKCD	PP	YWHAG
SRC	PP	YWHAG
DYNC1H1	PP	YWHAG
YWHAB	PP	YWHAG
MAP3K3	PP	YWHAG
BAD	PP	YWHAG
YWHAE	PP	YWHAG
HSPA8	PP	YWHAG
MYO5A	PP	TRIM3
ACTN4	PP	TRIM3
DDX3X	PP	NUP62
IPO5	PP	NUP62
ESR1	PP	STUB1
HSP90AA1	PP	STUB1
HSF1	PP	STUB1
MAPT	PP	STUB1
AR	PP	STUB1
SMAD2	PP	STUB1
BAG1	PP	STUB1
SMAD3	PP	STUB1
UBB	PP	STUB1
HSPA8	PP	STUB1
HSPA4	PP	STUB1
EGFR	PP	CAMK2A
GFAP	PP	CAMK2A
HSF1	PP	CAMK2A
KRT18	PP	CAMK2A
MAPT	PP	CAMK2A
PDC	PP	CAMK2A
CEBPB	PP	CAMK2A
SRF	PP	CAMK2A
SMAD2	PP	CAMK2A
ACTN4	PP	CAMK2A
GRIN1	PP	CAMK2A
ESR1	PP	HSP90AB1
CDKN2A	PP	HSP90AB1
YWHAB	PP	HSP90AB1
MAP3K3	PP	HSP90AB1
CDC25A	PP	UBB
EGFR	PP	UBB
MAPT	PP	UBB
SNCA	PP	UBB
MDM2	PP	UBB
MYC	PP	UBB
NTRK2	PP	UBB
PIN1	PP	UBB
TRAF6	PP	UBB
STUB1	PP	UBB
ADRBK1	PP	PEBP1
RAF1	PP	PEBP1
MAPK1	PP	PEBP1
PRKCA	PP	PEBP1
PRKCD	PP	PEBP1
HIF1A	PP	ARNT2
HSP90AA1	PP	HSPA8
HSF1	PP	HSPA8
MAPT	PP	HSPA8
RAF1	PP	HSPA8
BAG1	PP	HSPA8
DYNLL1	PP	HSPA8
YWHAG	PP	HSPA8
STUB1	PP	HSPA8
ESR1	PP	HSPA4
RAF1	PP	HSPA4
TRAF6	PP	HSPA4
SMAD3	PP	HSPA4
STUB1	PP	HSPA4
HSF1	PP	SYMPK
APBA2	PP	CLSTN1
MCM3AP	PP	CLSTN1
DYNLL1	PP	MAST2
TRAF6	PP	MAST2
NCK1	PP	MINK1
YWHAZ	PP	MINK1
YWHAB	PP	MINK1
APBA2	PP	NRXN1
CALM1	PP	GRIN1
NEFL	PP	GRIN1
CAMK2A	PP	GRIN1
TRAF6	PP	TICAM2
VIM	PP	KIAA1377
YWHAZ	PP	KIAA1377
NSF	PP	KIAA1377
DUSP12	PP	KIAA1377
CALM1	PP	STRN4
CAV1	PP	STRN4
TTC3	PP	YWHAB
APP	PP	APOE
APOE	PP	APP
RCN2	PP	APP
APOE	PP	NEFL

## Sheet: node
gene symbol	nucleotide_accession	differential expressed	AD related
AGTR1	NM_031850.2	0	0
ARRB1	NM_004041.3	0	0
GRB2	NM_002086.4	0	1
ADRBK1	NM_001619.3	1	0
YWHAH	NM_003405.3	0	0
CALM1	NM_006888.4	0	0
CDC25A	NM_001789.2	0	0
EEF1D	NM_032378.3	0	0
EGFR	NM_005228.3	0	0
ESR1	NM_000125.3	0	1
FGFR1	NM_000604.2	0	0
FYN	NM_002037.3	0	1
GFAP	NM_002055.3	0	0
HSP90AA1	NM_001017963.2	0	0
HSF1	NM_005526.2	0	0
KRT18	NM_000224.2	0	0
MAPT	NM_001123066.2	1	1
MYO5A	NM_000259.3	0	0
NEFL	NM_006158.3	1	0
SNCA	NM_000345.3	0	1
NFKBIA	NM_020529.2	0	1
RAF1	NM_002880.3	1	0
MDM2	NM_002392.3	0	0
RHOA	NM_001664.2	0	0
PDC	NM_002597.3	0	0
MAPK1	NM_002745.4	0	0
PRKCA	NM_002737.2	0	0
PRKCD	NM_006254.3	0	0
S100B	NM_006272.2	0	0
CEBPB	NM_005194.2	0	0
MYC	NM_002467.4	0	0
SRC	NM_005417.3	0	0
VIM	NM_003380.3	0	0
DDX3X	NM_001356.3	1	0
AR	NM_000044.2	0	1
MT-CO2	NM_173705.1	1	1
MT-CO3	AY339547.1	1	1
DYNC1H1	NM_001376.4	1	0
CDKN2A	NM_058195.2	1	1
AGER	NM_001136.3	1	1
PTGS2	NM_000963.2	1	1
KTN1	NM_182926.2	1	0
NTRK2	NM_006180.3	1	1
NCK1	NM_006153.3	0	0
EFNB2	NM_004093.2	0	0
SRF	NM_003131.2	0	0
CASP3	NM_004346.3	0	1
PKN1	NM_213560.1	0	0
CAV1	NM_001753.3	0	1
PIN1	NM_006221.2	0	1
FHIT	NM_002012.2	1	0
YWHAZ	NM_003406.3	0	1
YWHAB	NM_003404.3	0	0
SMAD2	NM_005901.4	0	0
BAG1	NM_004323.4	0	0
DYNLL1	NM_003746.2	0	0
CCNG1	NM_004060.3	0	0
NSF	NM_006178.2	1	0
PRKACA	NM_002730.3	0	0
RPS6KA1	NM_001006665.1	1	0
ROCK1	NM_005406.2	1	0
MAPK3	NM_002746.2	0	0
IPO5	NM_002271.4	1	0
EPHA4	NM_004438.3	1	1
TTC3	NM_003316.3	1	0
TRAF6	NM_145803.1	0	0
MAP3K5	NM_005923.3	0	0
CRMP1	NM_001014809.1	0	0
MAP3K3	NM_203351.1	1	0
RCN2	NM_002902.2	1	0
APBA2	NM_005503.3	0	0
EPHB6	NM_004445.3	1	0
SMAD3	NM_005902.3	0	1
BAD	NM_004322.3	0	0
MCM3AP	NM_003906.3	1	1
HIF1A	NM_001530.3	0	1
RPS7	NM_001011.3	0	0
ACTN4	NM_004924.3	0	0
DUSP12	NM_007240.1	1	0
YWHAE	NM_006761.4	0	0
YWHAG	NM_012479.3	0	0
TRIM3	NM_006458.2	1	0
NUP62	NM_153719.2	0	0
STUB1	NM_005861.2	1	0
CAMK2A	NM_015981.3	1	0
HSP90AB1	NM_007355.2	0	0
UBB	NM_018955.2	0	0
PEBP1	NM_002567.2	0	0
ARNT2	NM_014862.3	1	0
HSPA8	NM_006597.3	0	0
HSPA4	NM_002154.3	0	0
SYMPK	NM_004819.2	1	0
CLSTN1	NM_001009566.1	1	0
MAST2	NM_015112.2	1	0
MINK1	NM_153827.4	1	0
NRXN1	NM_001135659.1	1	0
GRIN1	NM_007327.2	0	0
TICAM2	NM_021649.5	1	0
KIAA1377	NM_020802.2	0	0
STRN4	NM_001039877.1	1	0
APP	NM_000484.3	0	1
APOE	NM_000041.2	0	1
