# Supplementary material for: Nodes and biological processes identified on the basis of network analysis in the brain of the senescence accelerated mice as an Alzheimer's disease animal model
Source: Front Aging Neurosci. 2013 Oct 29;5:65. doi: 10.3389/fnagi.2013.00065 (PMC3810591; doi:10.3389/fnagi.2013.00065)
Supplement: Supplementary file 1 [file DataSheet1.ZIP › Supplementary information and Figure legends/supplement figure 2B.xlsx]

## Sheet: interaction
NRXN1	pp	APBA2
CLSTN1	pp	APBA2
TICAM2	pp	TRAF6
MAST2	pp	TRAF6
DUSP12	pp	KIAA1377
NSF	pp	KIAA1377
PTGS2	pp	TP53
PHB	pp	TP53

## Sheet: node
gene symbol	nucleotide_accession	differential expressed
NRXN1	NM_001135659.1	1
CLSTN1	NM_001009566.1	1
TICAM2	NM_021649.5	1
MAST2	NM_015112.2	1
DUSP12	NM_007240.1	1
NSF	NM_006178.2	1
PTGS2	NM_000963.2	1
PHB	NM_002634.2	1
APBA2	NM_005503.3	0
TRAF6	NM_145803.1	0
KIAA1377	NM_020802.2	0
TP53	NM_000546.4	0
