# Supplementary material for: Nodes and biological processes identified on the basis of network analysis in the brain of the senescence accelerated mice as an Alzheimer's disease animal model
Source: Front Aging Neurosci. 2013 Oct 29;5:65. doi: 10.3389/fnagi.2013.00065 (PMC3810591; doi:10.3389/fnagi.2013.00065)
Supplement: Supplementary file 1 [file DataSheet1.ZIP › Supplementary information and Figure legends/supplement figure 3A.xlsx]

## Sheet: interaction
CAMK2A	Unspecified	ERBB2
POU3F2	Unspecified	PTGS2
EGR1	Unspecified	ACRBP
SP1	Unspecified	ACRBP
AP2A2	Unspecified	ADRBK1
CALM1	Inhibition	ADRBK1
CAV1	Inhibition	ADRBK1
CDK2	Inhibition	ADRBK1
E2F1	Unspecified	ADRBK1
HSP90AA1	Unspecified	ADRBK1
MAPK3	Inhibition	ADRBK1
MDM2	Inhibition	ADRBK1
PRKACA	Activation	ADRBK1
PRKCD	Unspecified	ADRBK1
SP1	Unspecified	ADRBK1
SRC	Activation	ADRBK1
UBB	Inhibition	ADRBK1
AP2A2	Unspecified	AGER
APP	Activation	AGER
ATF2	Unspecified	AGER
CEBPB	Unspecified	AGER
ESR1	Activation	AGER
ETS1	Unspecified	AGER
HIF1A	Activation	AGER
MYOG	Activation	AGER
PRKCZ	Activation	AGER
RELA	Activation	AGER
RELA	Activation	AGER
SP1	Activation	AGER
STUB1	Inhibition	AHR
STUB1	Inhibition	AKT1
TTC3	Inhibition	AKT1
TTC3	Inhibition	AKT1
ESR1	Activation	AMFR
HTT	Inhibition	AMFR
UBB	Inhibition	AMFR
HNF4A	Unspecified	ANKZF1
ESR1	Inhibition	APPL2
FSHR	Activation	APPL2
NFE2L2	Unspecified	APPL2
STUB1	Inhibition	AR
AR	Unspecified	ARNT2
TCF7L2	Unspecified	ARNT2
WT1	Unspecified	ARNT2
NSF	Activation	ARRB1
TTC3	Unspecified	ATF7IP
AMFR	Inhibition	ATXN3
ATF2	Unspecified	B3GAT1
ATF2	Unspecified	B3GAT1
CEBPB	Unspecified	B3GAT1
CREB1	Activation	B3GAT1
EP300	Unspecified	B3GAT1
ETS1	Unspecified	B3GAT1
HNF4A	Unspecified	B3GAT1
POU3F2	Unspecified	B3GAT1
SP1	Activation	B3GAT1
ATF4	Unspecified	BBOX1
ETS1	Unspecified	BBOX1
GATA1	Unspecified	BBOX1
IRF1	Unspecified	BBOX1
POU5F1	Unspecified	BBOX1
PPARA	Activation	BBOX1
RARA/RXRA	Unspecified	BBOX1
RARB	Unspecified	BBOX1
RELA	Unspecified	BBOX1
RXRA	Unspecified	BBOX1
SP1	Unspecified	BBOX1
TFAP4	Unspecified	BBOX1
ARNT2	Activation	BDNF
LIG1	Activation	C1QB
SPI1	Activation	C1QB
ESR1	Unspecified	CACNG4
Ca('2+) cytosol	Activation	CALM1
CAMK2A	Inhibition	CALM1
AP2A2	Unspecified	CAMK2A
ATF2	Unspecified	CAMK2A
CALM1	Activation	CAMK2A
CALM1	Activation	CAMK2A
CEBPB	Unspecified	CAMK2A
ELK1	Unspecified	CAMK2A
GATA1	Unspecified	CAMK2A
GRIN2B	Activation	CAMK2A
GRIN2B	Inhibition	CAMK2A
MAPK1	Activation	CAMK2A
MYB	Unspecified	CAMK2A
NO intracellular	Inhibition	CAMK2A
PPP1CA	Inhibition	CAMK2A
PPP2CA	Inhibition	CAMK2A
RUNX1	Unspecified	CAMK2A
SMAD3	Unspecified	CAMK2A
SP1	Unspecified	CAMK2A
SRF	Unspecified	CAMK2A
TBP	Unspecified	CAMK2A
TFAP4	Unspecified	CAMK2A
ROCK1	Activation	CAV1
CDKN2A	Activation	CCNG1
EPHA4	Unspecified	CDK1
NTRK2	Unspecified	CDK1
ROCK1	Unspecified	CDK16
EP300	Inhibition	CDK2
EPHA4	Unspecified	CDK2
CDK5R1	Activation	CDK5
EPHA4	Activation	CDK5
CDK5R1	Technical	CDK5R1
CDK5R1	Technical	CDK5R1
EPHA4	Activation	CDK5R1
AR	Unspecified	CDKN2A
ATF4	Inhibition	CDKN2A
CREBBP	Activation	CDKN2A
CTCF	Inhibition	CDKN2A
CTCF	Activation	CDKN2A
CTNNB1	Inhibition	CDKN2A
E2F1	Activation	CDKN2A
E2F1	Activation	CDKN2A
E2F4	Unspecified	CDKN2A
ELAVL1	Inhibition	CDKN2A
ELK1	Unspecified	CDKN2A
ELK1	Unspecified	CDKN2A
EP300	Activation	CDKN2A
ETS1	Activation	CDKN2A
ETS1	Activation	CDKN2A
HNRNPD	Inhibition	CDKN2A
ID1	Inhibition	CDKN2A
IKBKB	Inhibition	CDKN2A
MITF	Activation	CDKN2A
MYB	Unspecified	CDKN2A
MYC	Inhibition	CDKN2A
MYC	Activation	CDKN2A
MYOG	Unspecified	CDKN2A
POU3F2	Unspecified	CDKN2A
PPARA	Activation	CDKN2A
PSME3	Inhibition	CDKN2A
PSME3	Inhibition	CDKN2A
RARA/RXRA	Unspecified	CDKN2A
RB1	Inhibition	CDKN2A
RBL2	Inhibition	CDKN2A
RELA	Unspecified	CDKN2A
RUNX1	Activation	CDKN2A
SMAD1	Unspecified	CDKN2A
SP1	Activation	CDKN2A
SP1	Activation	CDKN2A
SPI1	Inhibition	CDKN2A
TAL1	Unspecified	CDKN2A
TCF3	Activation	CDKN2A
TCF7L2	Unspecified	CDKN2A
TFAP4	Unspecified	CDKN2A
TP53	Inhibition	CDKN2A
TP63	Unspecified	CDKN2A
UBB	Inhibition	CDKN2A
UBB	Inhibition	CDKN2A
YY1	Inhibition	CDKN2A
CREB1	Activation	CEBPB
RPS6KA1	Activation	CEBPB
RPS6KA1	Activation	CEBPB
ETS1	Activation	CENPV
AKT1	Activation	CHUK
MAP3K3	Activation	CHUK
ESR1	Unspecified	CLSTN1
SMAD4	Unspecified	CLSTN1
USF1	Unspecified	CLSTN1
CCNG1	Activation	COX2
RELA	Unspecified	COX2
SPI1	Unspecified	COX2
TCF7L2	Unspecified	CPSF3L
USF1	Unspecified	CPSF3L
ARRB1	Activation	CREB1
CAMK2A	Activation	CREB1
CAMK2A	Unspecified	CREB1
PRKACA	Activation	CREB1
RPS6KA1	Activation	CREB1
RPS6KA1	Activation	CREB1
MAPK1	Activation	CREBBP
MAPK3	Activation	CREBBP
RPS6KA1	Activation	CREBBP
RPS6KA1	Inhibition	CREBBP
EPHA4	Unspecified	CTCF
FHIT	Inhibition	CTNNB1
ATF2	Unspecified	DDX3X
HIF1A	Activation	DDX3X
MYC	Unspecified	DDX3X
EPHA4	Unspecified	DLG4
NTRK2	Activation	DLG4
HNF4A	Unspecified	DNAH8
ESR1	Unspecified	DUSP12
HSPA1A	Activation	DUSP12
ELK1	Inhibition	DYNC1H1
EP300	Unspecified	DYNC1H1
ESR1	Unspecified	DYNC1H1
NFYA	Unspecified	DYNC1H1
SP1	Unspecified	DYNC1H1
CDKN2A	Inhibition	E2F1
RB1	Inhibition	E2F1
RB1	Inhibition	E2F4
RBL2	Inhibition	E2F4
CAMK2A	Inhibition	EGFR
E2F1	Activation	EGFR
ERBB2	Activation	EGFR
CDKN2A	Activation	EGR1
ARRB1	Activation	EP300
MDM2	Inhibition	EP300
ELAVL1	Inhibition	EPHA4
ESR1	Unspecified	EPHA4
JAK2	Unspecified	EPHA4
POU5F1	Inhibition	EPHA4
SP1	Unspecified	EPHA4
SRC	Activation	EPHA4
ATF2	Unspecified	EPHB6
GATA1	Unspecified	EPHB6
SP1	Unspecified	EPHB6
STUB1	Inhibition	ERBB2
ATF2	Unspecified	ERCC5
CREBBP	Unspecified	ERCC5
E2F1	Unspecified	ERCC5
ELK1	Activation	ERCC5
HIF1A	Activation	ERCC5
HNF4A	Unspecified	ERCC5
NCOR2	Unspecified	ERCC5
PRKACA	Unspecified	ERCC5
SMAD3	Unspecified	ERCC5
TP53	Unspecified	ERCC5
YY1	Unspecified	ERCC5
RPS6KA1	Activation	ESR1
STUB1	Inhibition	ESR1
ZNF238	Unspecified	ESR1
STUB1	Inhibition	ESR2
CAMK2A	Inhibition	ETS1
EPHA4	Unspecified	FGFR2
E2F1	Activation	FHIT
HNF4A	Unspecified	FHIT
SRC	Inhibition	FHIT
UBE2I	Inhibition	FHIT
CREB1	Activation	FOS
EP300	Activation	FOS
RPS6KA1	Activation	FOS
TP53	Unspecified	FOS
CDKN2A	Inhibition	FOXM1
ADRBK1	Inhibition	FSHR
CREB1	Unspecified	FSHR
HNF4A	Unspecified	FYCO1
EPHA4	Activation	FYN
NTRK2	Activation	FYN
ADRBK1	Inhibition	GNA11/GNAQ
KDELR1	Activation	GNA11/GNAQ
EPHA4	Unspecified	GRB10
EPHA4	Unspecified	GRB2
TTC3	Unspecified	GRB2
ADRBK1	Unspecified	GRIN2B
CAMK2A	Unspecified	GRIN2B
RPS6KA1	Inhibition	GSK3A
AKT1	Inhibition	GSK3B
PRKCA	Inhibition	GSK3B
RPS6KA1	Inhibition	GSK3B
ATF2	Unspecified	HIF1A
CDKN2A	Inhibition	HIF1A
CDKN2A	Inhibition	HIF1A
HSP90AA1	Activation	HIF1A
MAPK1	Activation	HIF1A
STUB1	Inhibition	HIF1A
CAMK2A	Activation	HSF1
STUB1	Activation	HSF1
SYMPK	Activation	HSF1
MAP3K3	Activation	HSP90AA1
STUB1	Unspecified	HSP90AA1
STUB1	Inhibition	HSP90AA1
STUB1	Inhibition	HSPA1A
STUB1	Inhibition	HSPA1A
AMFR	Inhibition	HTT
STUB1	Inhibition	HTT
ZNF238	Inhibition	ID1
MAP3K3	Activation	IKBKB
AR	Unspecified	IP6K1
TP53	Unspecified	IP6K1
CREB1	Unspecified	IPO5
SOX9	Unspecified	IPO5
SP1	Unspecified	IPO5
TP53	Inhibition	IPO5
STAT1	Activation	IRF1
STUB1	Inhibition	IRF1
MCM3AP	Inhibition	JAK1
NTRK2	Unspecified	JAK1
EPHA4	Activation	JAK2
ROCK1	Activation	JAK2
SRC	Activation	JAK2
AHR	Unspecified	JUN
CDK1	Unspecified	JUN
CEBPB	Activation	JUN
MAPK1	Activation	JUN
MAPK10	Activation	JUN
MAPK8	Activation	JUN
PRKACA	Activation	KDELR1
AR	Unspecified	KTN1
CREB1	Unspecified	KTN1
PPARG	Unspecified	KTN1
ERCC5	Unspecified	LIG1
CENPV	Activation	LYN
EPHA4	Activation	LYN
ATF2	Unspecified	MAP3K3
HNF4A	Unspecified	MAP3K3
MAP3K7	Activation	MAP3K3
NEDD4	Unspecified	MAP3K3
PPP2CA	Inhibition	MAP3K3
SGK1	Inhibition	MAP3K3
TRAF6	Activation	MAP3K3
UBB	Inhibition	MAP3K3
WNK1	Activation	MAP3K3
CAMK2A	Activation	MAP3K7
CAMK2A	Activation	MAP3K7
TRAF6	Activation	MAP3K7
AGER	Activation	MAPK1
EPHA4	Unspecified	MAPK1
JUN	Unspecified	MAPK1
CDKN2A	Inhibition	MAPK10
JUN	Activation	MAPK3
RAF1	Activation	MAPK7
RPS6KA1	Unspecified	MAPK7
CDKN2A	Inhibition	MAPK8
JUN	Unspecified	MAPK8
MAP3K7	Activation	MAPK8
MINK1	Activation	MAPK8
AKT1	Unspecified	MAPT
AP2A2	Unspecified	MAPT
ATF2	Unspecified	MAPT
CAMK2A	Unspecified	MAPT
CAMK2A	Activation	MAPT
CDK5	Inhibition	MAPT
ELK1	Unspecified	MAPT
ESR1	Activation	MAPT
FYN	Activation	MAPT
GSK3A	Unspecified	MAPT
GSK3B	Inhibition	MAPT
HIF1A	Unspecified	MAPT
HSP90AA1	Inhibition	MAPT
HSPA1A	Activation	MAPT
MAPK1	Inhibition	MAPT
MAPK10	Inhibition	MAPT
MAPK8	Inhibition	MAPT
MAPK8	Inhibition	MAPT
MYB	Unspecified	MAPT
MYC	Unspecified	MAPT
PPP1CA	Unspecified	MAPT
PPP2CA	Activation	MAPT
PRKACA	Unspecified	MAPT
PRKACA	Unspecified	MAPT
PRKCA	Inhibition	MAPT
ROCK1	Inhibition	MAPT
SP1	Unspecified	MAPT
SRC	Activation	MAPT
STUB1	Inhibition	MAPT
TRAF6	Inhibition	MAPT
USF1	Unspecified	MAPT
MAPK1	Unspecified	MAST2
PLK1	Unspecified	MAST2
UBB	Inhibition	MAST2
ATF2	Unspecified	MCM3AP
CEBPB	Unspecified	MCM3AP
RELA	Unspecified	MCM3AP
SPI1	Activation	MCM3AP
TP53	Unspecified	MCM3AP
CDKN2A	Inhibition	MDM2
FHIT	Inhibition	MDM2
RB1	Inhibition	MDM2
RPL26	Inhibition	MDM2
EGR1	Unspecified	MINK1
GSK3A	Unspecified	MINK1
HIF1A	Unspecified	MINK1
ROCK1	Unspecified	MINK1
RPS6KA1	Activation	MITF
STUB1	Inhibition	MYC
TRIM3	Activation	MYO5A
CAMK2A	Activation	MYOG
CAMK2A	Inhibition	NCOR2
ADRBK1	Unspecified	NEDD4
AP2A2	Unspecified	NEFL
ATF2	Activation	NEFL
CDK5	Activation	NEFL
CREB1	Unspecified	NEFL
EGR1	Activation	NEFL
MYO5A	Activation	NEFL
POU5F1	Activation	NEFL
RASGRF1	Inhibition	NEFL
SOD1	Inhibition	NEFL
SP1	Unspecified	NEFL
TBP	Unspecified	NEFL
TCF3	Unspecified	NEFL
RPS6KA1	Activation	NFATC4
CREBBP	Activation	NFE2L2
CALM1	Activation	NOS2
STUB1	Inhibition	NOS2
TTC3	Unspecified	NR3C1
Ca('2+) cytosol	Activation	NRXN1
ETS1	Unspecified	NRXN1
MYB	Unspecified	NRXN1
RUNX2	Unspecified	NRXN1
WT1	Unspecified	NRXN1
YY1	Unspecified	NRXN1
Ca('2+) cytosol	Inhibition	NSF
CDK16	Inhibition	NSF
HNF4A	Unspecified	NSF
NFATC4	Unspecified	NSF
PTPN9	Activation	NSF
AP2A2	Unspecified	NTRK2
ATF2	Unspecified	NTRK2
ATF2	Unspecified	NTRK2
BDNF	Activation	NTRK2
CDK5	Activation	NTRK2
CREB1	Activation	NTRK2
ETS1	Unspecified	NTRK2
FYN	Activation	NTRK2
HIF1A	Activation	NTRK2
POU3F2	Unspecified	NTRK2
PTPN11	Inhibition	NTRK2
SP1	Unspecified	NTRK2
SRC	Activation	NTRK2
TRAF6	Unspecified	NTRK2
WT1	Activation	NTRK2
ADRBK1	Inhibition	PDGFRB
CAMK2A	Inhibition	PEA15
AP2A2	Activation	PENK
ATF2	Activation	PENK
ATF4	Inhibition	PENK
CREB1	Activation	PENK
ESR1	Activation	PENK
ESR2	Unspecified	PENK
FOS	Activation	PENK
FOS	Activation	PENK
HNRNPD	Activation	PENK
HTT	Unspecified	PENK
JUN	Activation	PENK
MYC	Unspecified	PENK
NFYA	Unspecified	PENK
NFYA	Unspecified	PENK
RELA	Unspecified	PENK
SP1	Activation	PENK
TAF1	Unspecified	PENK
TBP	Unspecified	PENK
TFAP4	Activation	PENK
RAF1	Activation	PLK1
ERCC5	Activation	POLR2A
SSU72	Unspecified	POLR2A
ARNT2	Activation	POU3F2
CAMK2A	Unspecified	POU5F1
NEFL	Inhibition	PPP1CA
RPS6KA1	Inhibition	PRKACA
Ca('2+) cytosol	Activation	PRKCA
ADRBK1	Inhibition	PRKCB
EPHA4	Unspecified	PRKCD
STUB1	Activation	PRKCZ
MCM3AP	Inhibition	PRMT5
MAP3K3	Activation	PSME3
MAST2	Activation	PTEN
ROCK1	Activation	PTEN
STUB1	Inhibition	PTEN
AHR	Activation	PTGS2
AP2A2	Unspecified	PTGS2
ATF2	Activation	PTGS2
ATF2	Activation	PTGS2
ATF4	Activation	PTGS2
CEBPB	Activation	PTGS2
CHUK	Activation	PTGS2
CREB1	Activation	PTGS2
CREBBP	Activation	PTGS2
CTNNB1	Activation	PTGS2
E2F1	Activation	PTGS2
EGFR	Activation	PTGS2
EGR1	Activation	PTGS2
ELAVL1	Activation	PTGS2
ELK1	Activation	PTGS2
EP300	Activation	PTGS2
ERBB2	Activation	PTGS2
ETS1	Unspecified	PTGS2
ETS1	Activation	PTGS2
FOS	Activation	PTGS2
GATA1	Unspecified	PTGS2
HIF1A	Unspecified	PTGS2
HIF1A	Activation	PTGS2
HNF4A	Unspecified	PTGS2
HSF1	Activation	PTGS2
IRF1	Activation	PTGS2
JUN	Activation	PTGS2
MYB	Activation	PTGS2
NFATC4	Unspecified	PTGS2
NFATC4	Activation	PTGS2
NFYA	Unspecified	PTGS2
NFYA	Unspecified	PTGS2
NO intracellular	Activation	PTGS2
NOS2	Activation	PTGS2
PPARA	Activation	PTGS2
PPARG	Activation	PTGS2
RELA	Activation	PTGS2
RELA	Activation	PTGS2
RELA	Activation	PTGS2
RUNX1	Activation	PTGS2
RUNX2	Activation	PTGS2
RXRA	Unspecified	PTGS2
SIRT1	Inhibition	PTGS2
SMAD1	Activation	PTGS2
SMAD2	Activation	PTGS2
SMAD4	Activation	PTGS2
SP1	Activation	PTGS2
SPI1	Activation	PTGS2
SRF	Unspecified	PTGS2
STAT1	Activation	PTGS2
TAF1	Unspecified	PTGS2
TBP	Unspecified	PTGS2
TCF3	Unspecified	PTGS2
TCF7L2	Activation	PTGS2
TFAP4	Unspecified	PTGS2
TP53	Activation	PTGS2
TP63	Activation	PTGS2
UBB	Inhibition	PTGS2
USF1	Activation	PTGS2
YY1	Activation	PTGS2
EPHA4	Unspecified	PTPN11
EPHA4	Unspecified	PTPN9
AHR	Activation	RAF1
AKT1	Inhibition	RAF1
AKT1	Inhibition	RAF1
ARRB1	Activation	RAF1
ATF2	Unspecified	RAF1
CAMK2A	Activation	RAF1
CAMK2A	Activation	RAF1
CDK1	Inhibition	RAF1
EGFR	Activation	RAF1
FYN	Activation	RAF1
GRB10	Activation	RAF1
GRB2	Activation	RAF1
HSP90AA1	Activation	RAF1
JAK1	Activation	RAF1
JAK2	Activation	RAF1
LYN	Activation	RAF1
MAPK1	Inhibition	RAF1
MAPK3	Activation	RAF1
PDGFRB	Activation	RAF1
PPP1CA	Activation	RAF1
PRKACA	Inhibition	RAF1
PRKCA	Activation	RAF1
PRKCB	Activation	RAF1
PRKCD	Activation	RAF1
PRKCZ	Activation	RAF1
PRMT5	Inhibition	RAF1
SP1	Unspecified	RAF1
SRC	Activation	RAF1
SRF	Inhibition	RAF1
TBP	Unspecified	RAF1
UBB	Inhibition	RAF1
YY1	Unspecified	RAF1
ERCC5	Unspecified	RARB
CAMK2A	Unspecified	RASGRF1
NTRK2	Activation	RASGRF1
CDK2	Inhibition	RB1
RAF1	Inhibition	RB1
TP53	Unspecified	RB1
RAF1	Inhibition	RBL2
PRKACA	Unspecified	RCN2
JUN	Inhibition	RELA
RAF1	Activation	RELA
RPS6KA1	Activation	RELA
STUB1	Inhibition	RELA
AGER	Activation	RHOA
SP1	Unspecified	RNASEH1
FOXM1	Activation	ROCK1
HNF4A	Unspecified	ROCK1
NFE2L2	Unspecified	ROCK1
RAF1	Inhibition	ROCK1
RHOA	Activation	ROCK1
RHOA	Activation	ROCK1
SP1	Unspecified	ROCK1
E2F4	Unspecified	RPL26
HNF4A	Unspecified	RPL26
MDM2	Inhibition	RPL26
MYC	Unspecified	RPL26
TBP	Unspecified	RPL26
YY1	Unspecified	RPL26
ELK1	Unspecified	RPS21
ESR1	Activation	RPS21
HNF4A	Unspecified	RPS21
MYC	Unspecified	RPS21
SP1	Unspecified	RPS21
CDK5	Activation	RPS6KA1
CDK5R1	Activation	RPS6KA1
ESR1	Unspecified	RPS6KA1
FGFR2	Activation	RPS6KA1
HNF4A	Activation	RPS6KA1
MAPK1	Activation	RPS6KA1
MAPK1	Activation	RPS6KA1
MAPK1	Activation	RPS6KA1
MAPK7	Activation	RPS6KA1
PEA15	Activation	RPS6KA1
PPP2CA	Unspecified	RPS6KA1
PRKCZ	Activation	RPS6KA1
STUB1	Inhibition	RUNX1
STUB1	Inhibition	RUNX2
HNF4A	Unspecified	SAMM50
STAT1	Unspecified	SAMM50
NFYA	Unspecified	SEC23B
STUB1	Inhibition	SGK1
RPS19BP1	Activation	SIRT1
AP2A2	Unspecified	SLC17A7
STUB1	Inhibition	SMAD1
ADRBK1	Inhibition	SMAD2
CAMK2A	Inhibition	SMAD2
ADRBK1	Inhibition	SMAD3
CAMK2A	Inhibition	SMAD3
CAMK2A	Inhibition	SMAD4
STUB1	Inhibition	SMAD4
ESR1	Activation	SNX27
AMFR	Inhibition	SOD1
NFE2L2	Activation	SOD1
STUB1	Inhibition	SOD1
ROCK1	Activation	SOX9
CDKN2A	Inhibition	SP1
DDX3X	Activation	SP1
ARRB1	Activation	SRC
STUB1	Activation	SRC
CAMK2A	Activation	SRF
RPS6KA1	Activation	SRF
HNF4A	Unspecified	SSU72
RUNX1	Unspecified	SSU72
TCF7L2	Unspecified	SSU72
CAMK2A	Activation	STAT1
JAK1	Activation	STAT1
JAK2	Activation	STAT1
CAV1	Activation	STRN4
SP1	Unspecified	STRN4
ATXN3	Unspecified	STUB1
CDK2	Unspecified	STUB1
MAPK7	Activation	STUB1
ESR1	Activation	SYMPK
HNF4A	Unspecified	SYMPK
MYC	Unspecified	SYMPK
STUB1	Inhibition	TAL1
STUB1	Inhibition	TCF3
ATF2	Unspecified	THYN1
EP300	Unspecified	THYN1
GATA1	Unspecified	THYN1
HNF4A	Unspecified	THYN1
POU5F1	Unspecified	THYN1
SP1	Unspecified	THYN1
AR	Unspecified	TICAM2
TIRAP	Activation	TICAM2
AGER	Activation	TIRAP
CDKN2A	Activation	TP53
E2F1	Activation	TP53
EP300	Activation	TP53
MDM2	Inhibition	TP53
PTGS2	Inhibition	TP53
ROCK1	Activation	TP53
RPL26	Activation	TP53
STUB1	Inhibition	TP53
CDKN2A	Inhibition	TP63
MAST2	Inhibition	TRAF6
TP53	Activation	TRIM3
GATA1	Unspecified	TSPAN2
SP1	Unspecified	TSPAN2
TAL1	Unspecified	TSPAN2
AKT1	Activation	TTC3
MYC	Activation	TTC3
TAL1	Inhibition	TTC3
AMFR	Activation	UBB
STUB1	Activation	UBB
TTC3	Activation	UBB
CDKN2A	Activation	UBE2I
ELK1	Unspecified	UQCR11
NFE2L2	Unspecified	UQCR11
SP1	Unspecified	UQCR11
MYC	Unspecified	UQCRFS1
NFE2L2	Unspecified	UQCRFS1
PRKCA	Unspecified	UQCRFS1
YBX1	Inhibition	UQCRFS1
YY1	Unspecified	UQCRFS1
ROCK1	Unspecified	WNK1
TTC3	Unspecified	WNK1
RPS6KA1	Activation	YBX1
TTC3	Unspecified	YWHAZ
CDKN2A	Inhibition	YY1
CEBPB	Unspecified	ZNF238
RUNX1	Activation	ZNF238

## Sheet: node
gene symbol	nucleotide_accession	differential expressed	AD related
ADRBK1	NM_001619.3	1	0
AP2A2	NM_012305.2	0	0
AGER	NM_001136.3	1	1
AHR	NM_001621.4	0	1
AKT1	NM_005163.2	0	0
AMFR	NM_001144.4	1	0
APP	NM_000484.3	0	1
AR	NM_000044.2	0	1
RHOA	NM_001664.2	0	0
ARRB1	NM_004041.3	0	0
ATF4	NM_001675.2	0	0
BDNF	NM_001143810.1	0	1
C1QB	NM_000491.3	1	0
CALM1	NM_006888.4	0	0
CAMK2A	NM_015981.3	1	0
CAV1	NM_001753.3	0	1
RUNX2	NM_001024630.3	0	0
RUNX1	NM_001754.4	0	1
CCNG1	NM_004060.3	0	0
CDK1	NM_001786.3	0	0
CDK2	NM_001798.3	0	0
CDK5	NM_004935.3	0	1
CDKN2A	NM_058195.2	1	1
CEBPB	NM_005194.2	0	0
CHUK	NM_001278.3	0	0
CREB1	NM_134442.3	0	0
ATF2	NM_001880.2	0	0
CREBBP	NM_004380.2	0	0
CTNNB1	NM_001904.3	0	0
DDX3X	NM_001356.3	1	0
DLG4	NM_001365.3	0	0
DNAH8	NM_001371.2	1	0
DYNC1H1	NM_001376.4	1	0
E2F1	NM_005225.2	0	0
E2F4	NM_001950.3	0	0
EGFR	NM_005228.3	0	0
EGR1	NM_001964.2	0	1
ELAVL1	NM_001419.2	0	0
ELK1	NM_005229.3	0	0
EP300	NM_001429.3	0	0
EPHA4	NM_004438.3	1	1
EPHB6	NM_004445.3	1	0
ERBB2	NM_004448.2	0	0
ERCC5	NM_000123.2	1	0
ESR1	NM_000125.3	0	1
ESR2	NM_001437.2	0	1
ETS1	NM_001143820.1	0	0
FGFR2	NM_022972.1	0	0
FHIT	NM_002012.2	1	0
FOXM1	NM_202002.1	0	0
FOS	NM_005252.3	0	1
FSHR	NM_000145.2	0	0
FYN	NM_002037.3	0	1
GATA1	NM_002049.3	0	0
GRB2	NM_002086.4	0	1
GRB10	NM_005311.4	0	1
GRIN2B	NM_000834.3	0	1
GSK3A	NM_019884.2	0	0
GSK3B	NM_002093.3	0	1
HTT	NM_002111.6	0	0
HIF1A	NM_001530.3	0	1
HNF4A	Z49825.1	0	1
HNRNPD	NM_031370.2	0	0
HSF1	NM_005526.2	0	0
HSPA1A	NM_005345.5	0	1
HSP90AA1	NM_001017963.2	0	0
ID1	NM_002165.2	0	0
IKBKB	NM_001556.1	0	0
IRF1	NM_002198.2	0	0
JAK1	NM_002227.2	0	0
JAK2	NM_004972.3	0	0
JUN	NM_002228.3	0	0
IPO5	NM_002271.4	1	0
KTN1	NM_182926.2	1	0
LIG1	NM_000234.1	0	0
LYN	NM_002350.2	0	0
SMAD1	NM_005900.2	0	0
SMAD2	NM_005901.4	0	0
SMAD3	NM_005902.3	0	1
SMAD4	NM_005359.5	0	0
MAPT	NM_001123066.2	1	1
MDM2	NM_002392.3	0	0
MAP3K3	NM_203351.1	1	0
MITF	NM_198159.1	0	0
ATXN3	NM_004993.5	0	0
COX2	NA	1	0
MYB	NM_001130173.1	0	0
MYC	NM_002467.4	0	0
MYO5A	NM_000259.3	0	0
MYOG	NM_002479.4	0	0
NEDD4	NM_198400.2	0	0
NEFL	NM_006158.3	1	0
NFATC4	NM_001136022.1	0	0
NFE2L2	NM_006164.3	0	0
NFYA	NM_002505.4	0	0
NOS2	NM_000625.4	0	0
YBX1	NM_004559.3	0	0
NSF	NM_006178.2	1	0
NTRK2	NM_006180.3	1	1
CDK16	NM_033018.3	0	0
PDGFRB	NM_002609.3	0	0
PENK	NM_006211.3	1	0
PLK1	NM_005030.3	0	0
POLR2A	NM_000937.2	0	0
POU3F2	NM_005604.2	0	0
POU5F1	NM_002701.4	0	0
PPARA	NM_001001930.2	0	1
PPARG	NM_015869.4	0	1
PPP1CA	NM_001008709.1	0	0
PPP2CA	NM_002715.2	0	0
PRKACA	NM_002730.3	0	0
PRKCA	NM_002737.2	0	0
PRKCB	NM_002738.6	0	0
PRKCD	NM_006254.3	0	0
PRKCZ	NM_002744.4	0	0
MAPK1	NM_002745.4	0	0
MAPK3	NM_002746.2	0	0
MAPK7	NM_139034.2	0	0
MAPK8	NM_139049.1	0	0
MAPK10	NM_138982.2	0	0
PTEN	NM_000314.4	0	1
PTGS2	NM_000963.2	1	1
PTPN9	NM_002833.2	0	0
PTPN11	NM_002834.3	0	0
RAF1	NM_002880.3	1	0
RARB	NM_000965.3	0	0
RASGRF1	L26584.1	0	0
RB1	NM_000321.2	0	0
RBL2	NM_005611.3	0	0
RCN2	NM_002902.2	1	0
RELA	NM_021975.3	0	0
ROCK1	NM_005406.2	1	0
RPL26	NM_000987.3	1	0
RPS6KA1	NM_001006665.1	1	0
RPS21	NM_001024.3	1	0
RXRA	NM_002957.4	0	1
SGK1	NM_001143676.1	0	0
SOD1	NM_000454.4	0	0
SOX9	NM_000346.3	0	0
SP1	NM_138473.2	0	0
SPI1	NM_001080547.1	0	0
SRC	NM_005417.3	0	0
SRF	NM_003131.2	0	0
STAT1	NM_007315.3	0	0
TAF1	NM_004606.3	0	0
MAP3K7	NM_145331.1	0	0
TAL1	NM_003189.2	0	0
TBP	NM_003194.3	0	1
TCF3	NM_003200.2	0	0
TCF7L2	NM_030756.4	0	1
TFAP4	NM_003223.2	0	0
TP53	NM_000546.4	0	1
TRAF6	NM_145803.1	0	0
TTC3	NM_003316.3	1	0
UBB	NM_018955.2	0	0
UBE2I	NM_003345.3	0	1
UQCRFS1	NM_006003.2	1	0
USF1	NM_007122.3	0	1
WT1	NM_024426.3	0	0
YY1	NM_003403.3	0	0
SYMPK	NM_004819.2	1	0
BBOX1	NM_003986.2	1	0
TP63	NM_003722.4	0	1
PEA15	NM_003768.3	0	0
CDK5R1	NM_003885.2	0	1
MCM3AP	NM_003906.3	1	1
NRXN1	NM_001135659.1	1	0
NCOR2	NM_006312.3	0	0
IP6K1	NM_153273.3	1	0
ARNT2	NM_014862.3	1	0
TSPAN2	NM_005725.3	1	0
PSME3	NM_176863.1	0	0
STUB1	NM_005861.2	1	0
PRMT5	NM_006109.3	0	0
ZNF238	NM_205768.2	1	0
SEC23B	NM_032986.3	1	0
TRIM3	NM_006458.2	1	0
CTCF	NM_006565.2	0	0
KDELR1	NM_006801.2	1	0
UQCR11	NM_006830.3	1	0
DUSP12	NM_007240.1	1	0
CLSTN1	NM_001009566.1	1	0
MAST2	NM_015112.2	1	0
SIRT1	NM_012238.4	0	1
SAMM50	NM_015380.4	1	0
B3GAT1	NM_054025.2	1	0
CACNG4	NM_014405.2	1	0
THYN1	NM_014174.2	1	0
SSU72	NM_014188.2	1	0
STRN4	NM_001039877.1	1	0
MINK1	NM_153827.4	1	0
CPSF3L	NM_017871.4	1	0
ANKZF1	NM_018089.2	1	0
APPL2	NM_018171.3	1	0
SLC17A7	NM_020309.3	1	0
WNK1	NM_018979.2	0	0
FYCO1	NM_024513.2	1	0
SNX27	NM_030918.5	1	0
ACRBP	NM_032489.2	1	0
RPS19BP1	NM_194326.2	1	0
TIRAP	BC032474.1	0	0
CENPV	BC052604.1	1	0
RNASEH1	NM_002936.3	1	0
TICAM2	NM_021649.5	1	0
GNA11/GNAQ	NA	0	0
RARA/RXRA	NA	0	0
Ca('2+) cytosol	#N/A	0	0
Ca('2+) extracellular region	#N/A	0	0
Ca('2+) endoplasmic reticulum lumen	#N/A	0	0
NO intracellular	#N/A	0	0
ATF7IP	NM_018179.3	0	0
YWHAZ	NM_003406.3	0	1
NR3C1	NM_001024094.1	0	1
