# Supplementary material for: Nodes and biological processes identified on the basis of network analysis in the brain of the senescence accelerated mice as an Alzheimer's disease animal model
Source: Front Aging Neurosci. 2013 Oct 29;5:65. doi: 10.3389/fnagi.2013.00065 (PMC3810591; doi:10.3389/fnagi.2013.00065)
Supplement: Supplementary file 1 [file DataSheet1.ZIP › Supplementary information and Figure legends/supplement figure 3B.xlsx]

## Sheet: interaction
CREB1	Activation	AP2A2
E2F1	Unspecified	AP2A2
MYC	Inhibition	AP2A2
PRKACA	Activation	AP2A2
RELA	Unspecified	AP2A2
TP53	Activation	AP2A2
UBB	Inhibition	AP2A2
ESR1	Activation	AMFR
UBB	Inhibition	AMFR
CREB1	Activation	AR
CREBBP	Activation	AR
CTNNB1	Activation	AR
E2F1	Inhibition	AR
EGR1	Activation	AR
ESR1	Unspecified	AR
FOS	Inhibition	AR
HDAC1	Inhibition	AR
SMAD4	Inhibition	AR
MYB	Activation	AR
MYC	Activation	AR
PHB	Inhibition	AR
PPARG	Unspecified	AR
PRKACA	Activation	AR
MAPK1	Activation	AR
PTEN	Inhibition	AR
RELA	Activation	AR
SP1	Activation	AR
STAT3	Activation	AR
STAT5A	Activation	AR
TP53	Inhibition	AR
UBB	Inhibition	AR
SPI1	Activation	C1QB
STAT5A	Unspecified	C1QB
CEBPD	Unspecified	CASP7
ESR1	Unspecified	CASP7
PHB	Activation	CASP7
RELA	Inhibition	CASP7
TP53	Activation	CASP7
UBB	Inhibition	CASP7
AR	Inhibition	RUNX2
CEBPA	Activation	RUNX2
CEBPB	Activation	RUNX2
CEBPD	Unspecified	RUNX2
CREB1	Unspecified	RUNX2
CTNNB1	Activation	RUNX2
ESR1	Activation	RUNX2
SMAD4	Unspecified	RUNX2
PRKACA	Activation	RUNX2
MAPK1	Activation	RUNX2
RELA	Unspecified	RUNX2
STAT1	Inhibition	RUNX2
STAT3	Inhibition	RUNX2
STAT5A	Inhibition	RUNX2
UBB	Inhibition	RUNX2
TP53	Activation	CEBPA
UBB	Inhibition	CEBPA
CREB1	Activation	CEBPB
HSF1	Inhibition	CEBPB
RELA	Activation	CEBPB
RPS6KA1	Activation	CEBPB
TP53	Inhibition	CEBPB
TP53	Unspecified	CEBPD
UBB	Inhibition	CEBPD
PRKACA	Activation	CREB1
PTEN	Inhibition	CREB1
RELA	Unspecified	CREB1
RPS6KA1	Activation	CREB1
UBB	Inhibition	CREB1
CEBPA	Activation	CREBBP
CEBPB	Activation	CREBBP
E2F1	Activation	CREBBP
HSF1	Activation	CREBBP
RPS6KA1	Activation	CREBBP
RPS6KA1	Inhibition	CREBBP
TP53	Unspecified	CREBBP
UBB	Inhibition	CREBBP
YY1	Inhibition	CREBBP
AR	Activation	CTNNB1
FHIT	Inhibition	CTNNB1
PTEN	Activation	CTNNB1
RELA	Unspecified	CTNNB1
UBB	Inhibition	CTNNB1
AR	Unspecified	CUX1
CREB1	Unspecified	CUX1
E2F1	Unspecified	CUX1
ESR1	Unspecified	CUX1
ESR1	Inhibition	CUX1
PRKACA	Inhibition	CUX1
STAT3	Unspecified	CUX1
AR	Activation	E2F1
CEBPA	Inhibition	E2F1
CEBPB	Inhibition	E2F1
CREB1	Activation	E2F1
CREBBP	Activation	E2F1
ESR1	Activation	E2F1
HDAC1	Inhibition	E2F1
MYC	Activation	E2F1
NFYA	Activation	E2F1
PHB	Inhibition	E2F1
PTEN	Activation	E2F1
RELA	Inhibition	E2F1
TP53	Inhibition	E2F1
UBB	Inhibition	E2F1
AR	Inhibition	EGR1
CEBPA	Activation	EGR1
CEBPB	Activation	EGR1
CREB1	Activation	EGR1
CREBBP	Activation	EGR1
E2F1	Activation	EGR1
HNF4A	Activation	EGR1
NFATC4	Activation	EGR1
RELA	Unspecified	EGR1
RELA	Activation	EGR1
SMARCA2	Inhibition	EGR1
SMARCA4	Activation	EGR1
SRF	Activation	EGR1
STAT1	Inhibition	EGR1
STAT3	Unspecified	EGR1
STAT5A	Activation	EGR1
TP53	Activation	EGR1
UBB	Inhibition	EGR1
CEBPA	Unspecified	ELK1
CREB1	Unspecified	ELK1
CREBBP	Activation	ELK1
E2F1	Unspecified	ELK1
EGR1	Unspecified	ELK1
ESR1	Unspecified	ELK1
ETS1	Unspecified	ELK1
MYB	Unspecified	ELK1
MYC	Unspecified	ELK1
MAPK1	Activation	ELK1
RELA	Activation	ELK1
RELA	Unspecified	ELK1
SP1	Unspecified	ELK1
SRF	Unspecified	ELK1
UBB	Inhibition	ELK1
YY1	Unspecified	ELK1
AR	Inhibition	ESR1
E2F1	Activation	ESR1
HDAC1	Inhibition	ESR1
MYB	Unspecified	ESR1
PHB	Inhibition	ESR1
MAPK1	Activation	ESR1
RPS6KA1	Activation	ESR1
SP1	Activation	ESR1
STAT5A	Activation	ESR1
TP53	Activation	ESR1
AP2A2	Activation	ETS1
CREBBP	Activation	ETS1
FOS	Activation	ETS1
MEIS1	Inhibition	ETS1
NFE2L2	Unspecified	ETS1
MAPK1	Activation	ETS1
SP1	Activation	ETS1
STAT3	Unspecified	ETS1
TP53	Inhibition	ETS1
UBB	Inhibition	ETS1
E2F1	Activation	FHIT
HNF4A	Unspecified	FHIT
MEIS1	Unspecified	FHIT
CEBPA	Activation	FOS
CEBPB	Activation	FOS
CREB1	Activation	FOS
CTNNB1	Activation	FOS
CTNNB1	Activation	FOS
E2F1	Unspecified	FOS
ESR1	Activation	FOS
ESR1	Activation	FOS
HSF1	Unspecified	FOS
RPS6KA1	Activation	FOS
SMARCA4	Unspecified	FOS
SMARCA4	Activation	FOS
TP53	Unspecified	FOS
UBB	Inhibition	FOS
YY1	Inhibition	FOS
CEBPA	Activation	HDAC1
CEBPB	Activation	HDAC1
CTNNB1	Inhibition	HDAC1
HSF1	Activation	HDAC1
RELA	Activation	HDAC1
STAT3	Activation	HDAC1
UBB	Inhibition	HDAC1
CEBPA	Unspecified	HNF4A
CEBPD	Unspecified	HNF4A
CREB1	Unspecified	HNF4A
CREBBP	Activation	HNF4A
CTNNB1	Activation	HNF4A
SMAD4	Activation	HNF4A
MYC	Inhibition	HNF4A
PRKACA	Inhibition	HNF4A
MAPK1	Inhibition	HNF4A
RELA	Inhibition	HNF4A
SMARCA4	Activation	HNF4A
SP1	Unspecified	HNF4A
TP53	Inhibition	HNF4A
AP2A2	Unspecified	HSF1
CEBPB	Unspecified	HSF1
CEBPD	Unspecified	HSF1
CREBBP	Unspecified	HSF1
EGR1	Unspecified	HSF1
ESR1	Activation	HSF1
PRKACA	Activation	HSF1
MAPK1	Inhibition	HSF1
SP1	Unspecified	HSF1
STAT3	Activation	HSF1
SYMPK	Activation	HSF1
HDAC1	Inhibition	RBPJ
RELA	Unspecified	RBPJ
SMARCA2	Activation	RBPJ
SP1	Unspecified	RBPJ
STAT3	Unspecified	RBPJ
UBB	Inhibition	RBPJ
CEBPB	Unspecified	SMAD4
CTNNB1	Activation	SMAD4
E2F1	Unspecified	SMAD4
TP53	Unspecified	SMAD4
UBB	Inhibition	SMAD4
CASP7	Inhibition	MEF2A
CREBBP	Activation	MEF2A
CEBPA	Unspecified	MEIS1
E2F1	Unspecified	MEIS1
FOS	Unspecified	MEIS1
MYC	Unspecified	MEIS1
PPARG	Unspecified	MEIS1
RELA	Unspecified	MEIS1
MEIS1	Activation	COX2
RELA	Unspecified	COX2
SPI1	Unspecified	COX2
CREBBP	Activation	MYB
E2F1	Activation	MYB
ESR1	Activation	MYB
MYC	Activation	MYB
SRF	Unspecified	MYB
TP53	Inhibition	MYB
UBB	Inhibition	MYB
AR	Activation	MYC
CEBPA	Inhibition	MYC
CEBPB	Inhibition	MYC
CREBBP	Activation	MYC
CTNNB1	Activation	MYC
E2F1	Activation	MYC
ESR1	Activation	MYC
FOS	Unspecified	MYC
HDAC1	Inhibition	MYC
HSF1	Inhibition	MYC
MYB	Activation	MYC
MAPK1	Activation	MYC
RELA	Unspecified	MYC
RELA	Activation	MYC
SMARCA2	Unspecified	MYC
SMARCA4	Activation	MYC
SP1	Activation	MYC
STAT1	Inhibition	MYC
STAT3	Activation	MYC
STAT5A	Activation	MYC
TP53	Inhibition	MYC
UBB	Inhibition	MYC
YY1	Activation	MYC
RPS6KA1	Activation	NFATC4
UBB	Inhibition	NFATC4
CREB1	Unspecified	NFE2L2
CREBBP	Activation	NFE2L2
E2F1	Unspecified	NFE2L2
ESR1	Unspecified	NFE2L2
RELA	Inhibition	NFE2L2
SMARCA4	Activation	NFE2L2
SRF	Unspecified	NFE2L2
UBB	Inhibition	NFE2L2
EGR1	Unspecified	NFYA
HNF4A	Unspecified	NFYA
SP1	Activation	NFYA
TP53	Inhibition	NFYA
CREB1	Activation	NRL
HNF4A	Unspecified	NSF
NFATC4	Unspecified	NSF
CDK16	Inhibition	NSF
MYC	Unspecified	CDK16
ROCK1	Unspecified	CDK16
CEBPA	Activation	PHB
CEBPB	Unspecified	PHB
CEBPD	Activation	PHB
E2F1	Unspecified	PHB
EGR1	Unspecified	PHB
HNF4A	Unspecified	PHB
MYC	Activation	PHB
RAF1	Inhibition	PHB
SP1	Unspecified	PHB
STAT3	Activation	PHB
TP53	Unspecified	PHB
AR	Activation	PPARG
CREB1	Activation	PPARG
E2F1	Activation	PPARG
HDAC1	Inhibition	PPARG
MYB	Unspecified	PPARG
RELA	Unspecified	PPARG
RELA	Inhibition	PPARG
SP1	Unspecified	PPARG
TP53	Unspecified	PPARG
UBB	Inhibition	PPARG
EGR1	Unspecified	PRKACA
PPARG	Activation	PRKACA
RPS6KA1	Inhibition	PRKACA
AR	Unspecified	MAPK1
CREB1	Unspecified	MAPK1
E2F1	Activation	MAPK1
EGR1	Activation	MAPK1
HDAC1	Inhibition	MAPK1
MYC	Inhibition	MAPK1
NFYA	Unspecified	MAPK1
RELA	Activation	MAPK1
SP1	Activation	MAPK1
TP53	Activation	MAPK1
ROCK1	Activation	PTEN
MAST2	Activation	PTEN
AP2A2	Unspecified	PTGS2
RUNX2	Activation	PTGS2
CEBPA	Unspecified	PTGS2
CEBPB	Activation	PTGS2
CEBPD	Activation	PTGS2
CREB1	Activation	PTGS2
CREBBP	Activation	PTGS2
CTNNB1	Activation	PTGS2
CUX1	Unspecified	PTGS2
E2F1	Activation	PTGS2
EGR1	Activation	PTGS2
ELK1	Activation	PTGS2
ETS1	Activation	PTGS2
FOS	Activation	PTGS2
HDAC1	Unspecified	PTGS2
HNF4A	Unspecified	PTGS2
HSF1	Activation	PTGS2
RBPJ	Activation	PTGS2
SMAD4	Activation	PTGS2
MEF2A	Activation	PTGS2
MYB	Activation	PTGS2
NFATC4	Unspecified	PTGS2
NFATC4	Activation	PTGS2
NFYA	Unspecified	PTGS2
PPARG	Activation	PTGS2
RELA	Activation	PTGS2
SMARCA2	Activation	PTGS2
SMARCA4	Activation	PTGS2
SP1	Activation	PTGS2
SPI1	Activation	PTGS2
SREBF1	Activation	PTGS2
SRF	Unspecified	PTGS2
STAT1	Activation	PTGS2
STAT3	Activation	PTGS2
STAT5A	Activation	PTGS2
TP53	Activation	PTGS2
UBB	Inhibition	PTGS2
USF1	Activation	PTGS2
YY1	Activation	PTGS2
PRKACA	Inhibition	RAF1
SRF	Inhibition	RAF1
UBB	Inhibition	RAF1
PRKACA	Unspecified	RCN2
CREBBP	Activation	RELA
CTNNB1	Inhibition	RELA
E2F1	Activation	RELA
EGR1	Inhibition	RELA
ESR1	Inhibition	RELA
FOS	Activation	RELA
HDAC1	Inhibition	RELA
PPARG	Inhibition	RELA
PPARG	Inhibition	RELA
RAF1	Activation	RELA
RPS6KA1	Activation	RELA
SP1	Activation	RELA
STAT1	Inhibition	RELA
UBB	Inhibition	RELA
CASP7	Unspecified	ROCK1
HNF4A	Unspecified	ROCK1
NFE2L2	Unspecified	ROCK1
PDPK1	Activation	ROCK1
RAF1	Inhibition	ROCK1
SP1	Unspecified	ROCK1
ESR1	Unspecified	RPS6KA1
HNF4A	Activation	RPS6KA1
PDPK1	Activation	RPS6KA1
PPARG	Unspecified	RPS6KA1
MAPK1	Activation	RPS6KA1
AR	Unspecified	SMARCA2
CEBPA	Inhibition	SMARCA2
CEBPB	Activation	SMARCA2
PHB	Activation	SMARCA2
CEBPB	Activation	SMARCA4
CTNNB1	Activation	SMARCA4
PHB	Activation	SMARCA4
AR	Inhibition	SP1
CASP7	Inhibition	SP1
CEBPD	Unspecified	SP1
CREB1	Unspecified	SP1
CREBBP	Activation	SP1
E2F1	Unspecified	SP1
ESR1	Activation	SP1
SMAD4	Activation	SP1
MYC	Inhibition	SP1
PPARG	Inhibition	SP1
PRKACA	Activation	SP1
MAPK1	Activation	SP1
PTEN	Inhibition	SP1
RELA	Inhibition	SP1
SMARCA4	Activation	SP1
STAT3	Activation	SP1
STAT5A	Activation	SP1
TP53	Inhibition	SP1
UBB	Inhibition	SP1
YY1	Unspecified	SP1
CEBPA	Activation	SPI1
CEBPB	Activation	SPI1
FOS	Unspecified	SPI1
MYB	Inhibition	SPI1
SP1	Activation	SPI1
STAT1	Activation	SPI1
CEBPA	Activation	SREBF1
CREBBP	Activation	SREBF1
PRKACA	Inhibition	SREBF1
RELA	Unspecified	SREBF1
RPS6KA1	Activation	SRF
YY1	Unspecified	SRF
CREB1	Activation	STAT1
CREBBP	Activation	STAT1
HDAC1	Inhibition	STAT1
HSF1	Activation	STAT1
MYB	Unspecified	STAT1
MAPK1	Activation	STAT1
STAT3	Unspecified	STAT1
UBB	Inhibition	STAT1
AR	Activation	STAT3
CEBPB	Activation	STAT3
CREB1	Activation	STAT3
CTNNB1	Activation	STAT3
ESR1	Activation	STAT3
FOS	Activation	STAT3
HDAC1	Inhibition	STAT3
MYC	Inhibition	STAT3
PPARG	Inhibition	STAT3
RELA	Unspecified	STAT3
SP1	Activation	STAT3
UBB	Inhibition	STAT3
AR	Activation	STAT5A
RUNX2	Inhibition	STAT5A
CREB1	Unspecified	STAT5A
CREBBP	Activation	STAT5A
ESR1	Inhibition	STAT5A
MYB	Activation	STAT5A
NFYA	Unspecified	STAT5A
PPARG	Activation	STAT5A
MAPK1	Activation	STAT5A
RELA	Activation	STAT5A
SP1	Activation	STAT5A
UBB	Inhibition	STAT5A
YY1	Unspecified	STAT5A
AR	Inhibition	TP53
CEBPB	Activation	TP53
CREBBP	Activation	TP53
E2F1	Activation	TP53
EGR1	Activation	TP53
ESR1	Inhibition	TP53
HDAC1	Inhibition	TP53
SMAD4	Unspecified	TP53
MYC	Activation	TP53
NFYA	Unspecified	TP53
PPARG	Activation	TP53
PTEN	Activation	TP53
PTGS2	Inhibition	TP53
RELA	Activation	TP53
ROCK1	Activation	TP53
SP1	Activation	TP53
STAT1	Activation	TP53
STAT1	Activation	TP53
STAT3	Inhibition	TP53
UBB	Inhibition	TP53
YY1	Activation	TP53
MYC	Activation	TTC3
AMFR	Activation	UBB
AR	Unspecified	UBB
ESR1	Inhibition	UBB
TTC3	Activation	UBB
PRKACA	Activation	USF1
AR	Unspecified	YY1
CEBPB	Activation	YY1
CREB1	Unspecified	YY1
E2F1	Activation	YY1
PHB	Inhibition	YY1
RELA	Activation	YY1
TP53	Unspecified	YY1
ESR1	Activation	SYMPK
HNF4A	Unspecified	SYMPK
MYC	Unspecified	SYMPK
RUNX2	Unspecified	NRXN1
CUX1	Unspecified	NRXN1
ETS1	Unspecified	NRXN1
HDAC1	Unspecified	NRXN1
MYB	Unspecified	NRXN1
SREBF1	Unspecified	NRXN1
TFCP2	Unspecified	NRXN1
YY1	Unspecified	NRXN1
AR	Unspecified	IP6K1
TP53	Unspecified	IP6K1
NFYA	Unspecified	SEC23B
TP53	Activation	TRIM3
PRKACA	Activation	KDELR1
ELK1	Unspecified	UQCR11
NFE2L2	Unspecified	UQCR11
SP1	Unspecified	UQCR11
STAT3	Activation	UQCR11
ESR1	Unspecified	DUSP12
NRL	Unspecified	DUSP12
ESR1	Unspecified	CLSTN1
SMAD4	Unspecified	CLSTN1
NRL	Unspecified	CLSTN1
USF1	Unspecified	CLSTN1
MEF2A	Unspecified	MAST2
MAPK1	Unspecified	MAST2
UBB	Inhibition	MAST2
HNF4A	Unspecified	SAMM50
STAT1	Unspecified	SAMM50
ELK1	Unspecified	NGRN
HNF4A	Unspecified	ANKZF1
HNF4A	Unspecified	DZANK1
AP2A2	Unspecified	SLC17A7
RBPJ	Inhibition	SLC17A7
EGR1	Unspecified	ACRBP
SP1	Unspecified	ACRBP
TFCP2	Unspecified	ACRBP
ETS1	Activation	CENPV
AR	Unspecified	TICAM2

## Sheet: node
gene symbol	nucleotide_accession	differential expressed	AD related
RCN2	NM_002902.2	1	0
SEC23B	NM_032986.3	1	0
TRIM3	NM_006458.2	1	0
KDELR1	NM_006801.2	1	0
NGRN	NM_001033088.1	1	0
ANKZF1	NM_018089.2	1	0
DZANK1	NA	1	0
CENPV	BC052604.1	1	0
TICAM2	NM_021649.5	1	0
AMFR	NM_001144.4	1	0
C1QB	NM_000491.3	1	0
PDPK1	NM_002613.3	0	0
TFCP2	NM_005653.3	0	1
TTC3	NM_003316.3	1	0
IP6K1	NM_153273.3	1	0
DUSP12	NM_007240.1	1	0
SAMM50	NM_015380.4	1	0
SLC17A7	NM_020309.3	1	0
COX2	NA	1	0
NRL	NM_006177.3	0	0
NSF	NM_006178.2	1	0
CDK16	NM_033018.3	0	0
USF1	NM_007122.3	0	1
ACRBP	NM_032489.2	1	0
FHIT	NM_002012.2	1	0
MEF2A	NM_005587.2	0	1
SYMPK	NM_004819.2	1	0
UQCR11	NM_006830.3	1	0
CLSTN1	NM_001009566.1	1	0
MAST2	NM_015112.2	1	0
NFATC4	NM_001136022.1	0	0
RAF1	NM_002880.3	0	0
SREBF1	NM_001005291.2	0	1
CUX1	NM_181552.2	0	0
RBPJ	NM_005349.2	0	0
PTEN	NM_000314.4	0	1
SMARCA2	NM_003070.3	0	0
SRF	NM_003131.2	0	0
NRXN1	NM_001135659.1	1	0
CASP7	NM_033338.4	0	0
CEBPD	NM_005195.3	0	0
MEIS1	NM_002398.2	0	0
NFYA	NM_002505.4	0	0
ROCK1	NM_005406.2	1	0
SPI1	NM_001080547.1	0	0
SMARCA4	NM_001128849.1	0	0
AP2A2	NM_012305.2	0	0
SMAD4	NM_005359.5	0	0
NFE2L2	NM_006164.3	0	0
RPS6KA1	NM_001006665.1	1	0
CTNNB1	NM_001904.3	0	0
ETS1	NM_001143820.1	0	0
MYB	NM_001130173.1	0	0
PPARG	NM_015869.4	0	1
HSF1	NM_005526.2	0	0
PRKACA	NM_002730.3	0	0
STAT1	NM_007315.3	0	0
YY1	NM_003403.3	0	0
RUNX2	NM_001024630.3	0	0
CEBPA	NM_004364.3	0	0
PHB	NM_002634.2	1	0
STAT5A	NM_003152.3	0	0
ELK1	NM_005229.3	0	0
HDAC1	NM_004964.2	0	0
CEBPB	NM_005194.2	0	0
FOS	NM_005252.3	0	1
MAPK1	NM_002745.4	0	0
CREBBP	NM_004380.2	0	0
STAT3	NM_139276.2	0	0
CREB1	NM_134442.3	0	0
EGR1	NM_001964.2	0	1
ESR1	NM_000125.3	0	1
HNF4A	Z49825.1	0	1
AR	NM_000044.2	0	1
E2F1	NM_005225.2	0	0
MYC	NM_002467.4	0	0
SP1	NM_138473.2	0	0
TP53	NM_000546.4	0	1
RELA	NM_021975.3	0	0
UBB	NM_018955.2	0	0
PTGS2	NM_000963.2	1	1
