# Supplementary material for: Nodes and biological processes identified on the basis of network analysis in the brain of the senescence accelerated mice as an Alzheimer's disease animal model
Source: Front Aging Neurosci. 2013 Oct 29;5:65. doi: 10.3389/fnagi.2013.00065 (PMC3810591; doi:10.3389/fnagi.2013.00065)
Supplement: Supplementary file 1 [file DataSheet1.ZIP › Supplementary information and Figure legends/supplement figure 4A.xlsx]

## Sheet: interaction
USP34	co	VPS13C
UBE2D3	co	VPS13C
TRAPPC10	co	VPS13C
SFRS4	co	VPS13C
SFRS2IP	co	VPS13C
PIK3C2A	co	VPS13C
MBNL1	co	VPS13C
LRCH3	co	VPS13C
GOLGA4	co	VPS13C
ATF7IP	co	VPS13C
AP2A1	co	VPS13C
AFF4	co	VPS13C
RBM14	co	UQCRFS1
SNRPD2	co	UQCR11
NDUFB10	co	UQCR11
DDX3X	co	UQCR11
COX7C	co	UQCR11
USP34	co	TTC3
TPR	co	TTC3
STUB1	co	TTC3
SON	co	TTC3
SFRS2IP	co	TTC3
NKTR	co	TTC3
MATR3	co	TTC3
USP34	co	SYMPK
TRAPPC10	co	SYMPK
SLC26A6	co	SYMPK
SFRS2IP	co	SYMPK
SAMD4B	co	SYMPK
ATF7IP	co	SYMPK
TUFM	co	STUB1
AURKAIP1	co	STUB1
MLL4	co	STRN4
RBM14	co	SSU72
ZNF771	co	SAMM50
UBTF	co	SAMM50
TUFM	co	SAMM50
SNX26	co	SAMM50
SEZ6L2	co	SAMM50
SCUBE1	co	SAMM50
SARDH	co	SAMM50
RNF207	co	SAMM50
RASL10B	co	SAMM50
RAB7L1	co	SAMM50
PWWP2B	co	SAMM50
PLEKHG5	co	SAMM50
PHPT1	co	SAMM50
PDIA2	co	SAMM50
MFSD3	co	SAMM50
LTB4R2	co	SAMM50
LARP1	co	SAMM50
IL34	co	SAMM50
IGFALS	co	SAMM50
FUT7	co	SAMM50
FMN2	co	SAMM50
FAM84A	co	SAMM50
FAM57B	co	SAMM50
EVX1	co	SAMM50
EMID2	co	SAMM50
ELAVL3	co	SAMM50
DUX1	co	SAMM50
CHST13	co	SAMM50
BLOC1S3	co	SAMM50
ARAP1	co	SAMM50
AMN	co	SAMM50
AGRN	co	SAMM50
SNRPD2	co	RPS21
RPS9	co	RPS21
FBL	co	RPS21
TTC38	co	ROCK1
SMCHD1	co	ROCK1
SDCCAG1	co	ROCK1
SCNN1A	co	ROCK1
PTBP1	co	ROCK1
PDE3B	co	ROCK1
GLP1R	co	ROCK1
CD300LG	co	ROCK1
TRAPPC10	co	RAF1
SLC26A6	co	RAF1
SFRS4	co	RAF1
SFRS2IP	co	RAF1
LRCH3	co	RAF1
GOLGA4	co	RAF1
AFF4	co	RAF1
TRIM16L	co	OR13C4
SUN5	co	OR13C4
SLC34A3	co	OR13C4
OR7E104P	co	OR13C4
OR13C4	co	OR13C4
KLK4	co	OR13C4
CD300LG	co	OR13C4
CCDC13	co	OR13C4
ADRBK1	co	OR13C4
POLDIP3	co	MCM3AP
OCIAD1	co	MCM3AP
NUP133	co	MCM3AP
MTMR1	co	MCM3AP
MFN2	co	MCM3AP
KCTD20	co	MCM3AP
GTF2I	co	MCM3AP
DHX9	co	MCM3AP
COPA	co	MCM3AP
CDC5L	co	MCM3AP
ZNF771	co	MAST2
ZFPM1	co	MAST2
TTTY14	co	MAST2
TPD52L3	co	MAST2
TNPO2	co	MAST2
SRCRB4D	co	MAST2
SLC39A8	co	MAST2
SLC12A3	co	MAST2
SIK1	co	MAST2
SEZ6L2	co	MAST2
SCNN1A	co	MAST2
SARDH	co	MAST2
SAP30L	co	MAST2
RUNX3	co	MAST2
RNF207	co	MAST2
RNASET2	co	MAST2
RHEB	co	MAST2
RASL10B	co	MAST2
RAB7L1	co	MAST2
PWWP2B	co	MAST2
PRPF31	co	MAST2
PLEKHG5	co	MAST2
PHPT1	co	MAST2
PDLIM7	co	MAST2
ODF3B	co	MAST2
NRG1	co	MAST2
NPB	co	MAST2
NACC1	co	MAST2
MYL10	co	MAST2
MLL4	co	MAST2
MAPRE3	co	MAST2
MAP3K7IP1	co	MAST2
LTBP3	co	MAST2
LTB4R2	co	MAST2
L3MBTL	co	MAST2
KLK4	co	MAST2
KLK15	co	MAST2
KIAA0913	co	MAST2
KCNIP3	co	MAST2
IL34	co	MAST2
IGFALS	co	MAST2
HMX1	co	MAST2
GTSE1	co	MAST2
GPR144	co	MAST2
GP1BB	co	MAST2
GLTSCR2	co	MAST2
FUT7	co	MAST2
FMN2	co	MAST2
FAM84A	co	MAST2
FAM57B	co	MAST2
FAM111A	co	MAST2
EPN1	co	MAST2
ENOX2	co	MAST2
EML2	co	MAST2
ELAVL3	co	MAST2
DLG4	co	MAST2
DCBLD2	co	MAST2
DAZ3	co	MAST2
COPA	co	MAST2
CNPY4	co	MAST2
CHST13	co	MAST2
CHCHD5	co	MAST2
BLOC1S3	co	MAST2
BAT5	co	MAST2
ARSD	co	MAST2
APOL2	co	MAST2
AP2A1	co	MAST2
ANKRD65	co	MAST2
AGRN	co	MAST2
642031	co	MAST2
YWHAE	co	KDELR1
COX6B1	co	KDELR1
ARF1	co	KDELR1
FBL	co	IPO5
TRIM16L	co	FYCO1
SLC34A3	co	FYCO1
KLK4	co	FYCO1
ADRBK1	co	FYCO1
TPR	co	DYNC1H1
SPAG9	co	DYNC1H1
SON	co	DYNC1H1
RAB14	co	DYNC1H1
NKTR	co	DYNC1H1
ADRBK1	co	DYNC1H1
YWHAE	co	DDX3X
USP34	co	DDX3X
UBXN4	co	DDX3X
UBE2D3	co	DDX3X
SPAG9	co	DDX3X
RBM14	co	DDX3X
RAB14	co	DDX3X
PTBP1	co	DDX3X
POLDIP3	co	DDX3X
PIK3C2A	co	DDX3X
PCNP	co	DDX3X
NUP133	co	DDX3X
NUDT21	co	DDX3X
MTMR1	co	DDX3X
MFN2	co	DDX3X
MBNL1	co	DDX3X
MATR3	co	DDX3X
KCTD20	co	DDX3X
GTF2I	co	DDX3X
DHX9	co	DDX3X
COPA	co	DDX3X
CDC5L	co	DDX3X
ARF1	co	DDX3X
AFF4	co	DDX3X
STUB1	co	CPSF3L
ZNF771	co	CDKN2A
ZFPM1	co	CDKN2A
TTTY14	co	CDKN2A
TTC38	co	CDKN2A
TPD52L3	co	CDKN2A
TNPO2	co	CDKN2A
TFRC	co	CDKN2A
SRCRB4D	co	CDKN2A
SNX26	co	CDKN2A
SLC39A8	co	CDKN2A
SLC12A3	co	CDKN2A
SIK1	co	CDKN2A
SEZ6L2	co	CDKN2A
SCNN1A	co	CDKN2A
SARDH	co	CDKN2A
SAP30L	co	CDKN2A
RUNX3	co	CDKN2A
RNF207	co	CDKN2A
RNASET2	co	CDKN2A
RHEB	co	CDKN2A
RASL10B	co	CDKN2A
RAB7L1	co	CDKN2A
PWWP2B	co	CDKN2A
PRPF31	co	CDKN2A
PLEKHG5	co	CDKN2A
PDLIM7	co	CDKN2A
PDE3B	co	CDKN2A
NRG1	co	CDKN2A
NPB	co	CDKN2A
NACC1	co	CDKN2A
MYL10	co	CDKN2A
MFSD3	co	CDKN2A
MAPRE3	co	CDKN2A
MAP3K7IP1	co	CDKN2A
LTBP3	co	CDKN2A
LTB4R2	co	CDKN2A
LARP1	co	CDKN2A
L3MBTL	co	CDKN2A
KIAA0913	co	CDKN2A
KCNIP3	co	CDKN2A
IL34	co	CDKN2A
IGFALS	co	CDKN2A
HMX1	co	CDKN2A
GTSE1	co	CDKN2A
GPR144	co	CDKN2A
GP1BB	co	CDKN2A
GLTSCR2	co	CDKN2A
FUT7	co	CDKN2A
FMN2	co	CDKN2A
FAM84A	co	CDKN2A
FAM57B	co	CDKN2A
FAM111A	co	CDKN2A
EPN1	co	CDKN2A
ENOX2	co	CDKN2A
EML2	co	CDKN2A
EMID2	co	CDKN2A
ELAVL3	co	CDKN2A
DUX1	co	CDKN2A
DLG4	co	CDKN2A
DCBLD2	co	CDKN2A
DAZ3	co	CDKN2A
CNPY4	co	CDKN2A
CHST13	co	CDKN2A
CHCHD5	co	CDKN2A
BLOC1S3	co	CDKN2A
BAT5	co	CDKN2A
ARSD	co	CDKN2A
ARAP1	co	CDKN2A
APOL2	co	CDKN2A
ANKRD65	co	CDKN2A
AMN	co	CDKN2A
AGRN	co	CDKN2A
642031	co	CDKN2A
TRIM16L	co	CACNG4
SUN5	co	CACNG4
SLC34A3	co	CACNG4
N4BP2L2	co	CACNG4
KLK4	co	CACNG4
GLP1R	co	CACNG4
FYCO1	co	CACNG4
CD300LG	co	CACNG4
CCDC13	co	CACNG4
ADRBK1	co	CACNG4
DHX9	co	C1QB
TRIM16L	co	ADRBK1
TPD52L3	co	ADRBK1
RPS9	co	ADRBK1
OR13C4	co	ADRBK1
LRRC43	co	ADRBK1
KLK4	co	ADRBK1
FYCO1	co	ADRBK1
FAM71A	co	ADRBK1
CDH22	co	ADRBK1
CD300LG	co	ADRBK1
CCDC13	co	ADRBK1
CACNG4	co	ADRBK1
AIF1	co	ADRBK1
LARP1	co	ZNF771
L3MBTL	co	ZNF771
ADARB1	co	ZNF771
LARP1	co	ZFPM1
L3MBTL	co	ZFPM1
ADARB1	co	ZFPM1
ARF1	co	YWHAE
AP2A1	co	YWHAE
UBE2D3	co	USP34
OCIAD1	co	USP34
LRCH3	co	USP34
DHX9	co	USP34
SMCHD1	co	UBXN4
SFRS2IP	co	UBXN4
LARP1	co	UBTF
L3MBTL	co	UBTF
ADARB1	co	UBTF
OCIAD1	co	UBE2D3
AFF4	co	UBE2D3
SAMM50	co	TUFM
NDUFB10	co	TUFM
LARP1	co	TTTY14
ADARB1	co	TTTY14
SCNN1A	co	TTC38
ADARB1	co	TTC38
SUN5	co	TRIM16L
OR7E104P	co	TRIM16L
LRRC43	co	TRIM16L
SFRS4	co	TRAPPC10
SAMD4B	co	TRAPPC10
LRCH3	co	TRAPPC10
UBXN4	co	TPR
SDCCAG1	co	TPR
LARP1	co	TPD52L3
ADARB1	co	TPD52L3
LARP1	co	TNPO2
ADARB1	co	TNPO2
SCNN1A	co	TFRC
DHX9	co	TFRC
ADARB1	co	TFRC
LARP1	co	SUV420H2
ADARB1	co	SUV420H2
SLC34A3	co	SUN5
LARP1	co	SRCRB4D
ADARB1	co	SRCRB4D
GOLGA4	co	SPAG9
DYNC1H1	co	SPAG9
UBXN4	co	SON
SFRS2IP	co	SON
L3MBTL	co	SNX26
ADARB1	co	SNX26
DYNC1H1	co	SNRPD2
COX6B1	co	SNRPD2
UBXN4	co	SMCHD1
SON	co	SMCHD1
LARP1	co	SLC39A8
ADARB1	co	SLC39A8
SUN5	co	SLC34A3
OR7E104P	co	SLC34A3
LRRC43	co	SLC34A3
NUDT21	co	SLC30A5
MATR3	co	SLC30A5
SFRS4	co	SLC26A6
LRCH3	co	SLC26A6
LARP1	co	SLC12A3
ADARB1	co	SLC12A3
LARP1	co	SIK1
ADARB1	co	SIK1
SAMD4B	co	SFRS4
UBE2D3	co	SFRS2IP
SFRS4	co	SFRS2IP
OCIAD1	co	SFRS2IP
LRCH3	co	SFRS2IP
LARP1	co	SEZ6L2
L3MBTL	co	SEZ6L2
ADARB1	co	SEZ6L2
TPR	co	SDCCAG1
NKTR	co	SDCCAG1
L3MBTL	co	SCUBE1
ADARB1	co	SCUBE1
LARP1	co	SCNN1A
FAM111A	co	SCNN1A
ADARB1	co	SCNN1A
LARP1	co	SARDH
L3MBTL	co	SARDH
ADARB1	co	SARDH
LARP1	co	SAP30L
ADARB1	co	SAP30L
SFRS2IP	co	SAMD4B
PIK3C2A	co	SAMD4B
LARP1	co	RUNX3
L3MBTL	co	RUNX3
ADARB1	co	RUNX3
SNRPD2	co	RPS9
FBL	co	RPS9
LARP1	co	RNF207
L3MBTL	co	RNF207
ADARB1	co	RNF207
LARP1	co	RNASET2
ADARB1	co	RNASET2
APOL2	co	RHEB
ADARB1	co	RHEB
MFN2	co	RBM14
DHX9	co	RBM14
LARP1	co	RASL10B
L3MBTL	co	RASL10B
ADARB1	co	RASL10B
LARP1	co	RANBP3
ADARB1	co	RANBP3
LARP1	co	RAB7L1
L3MBTL	co	RAB7L1
ADARB1	co	RAB7L1
PCNP	co	RAB14
DYNC1H1	co	RAB14
LARP1	co	PWWP2B
L3MBTL	co	PWWP2B
ADARB1	co	PWWP2B
SCNN1A	co	PTBP1
DDX3X	co	PTBP1
CHST13	co	PTBP1
LARP1	co	PRPF31
ADARB1	co	PRPF31
MFN2	co	POLDIP3
DHX9	co	POLDIP3
SUN5	co	PMS2L11
LRRC43	co	PMS2L11
LARP1	co	PLEKHG5
L3MBTL	co	PLEKHG5
ADARB1	co	PLEKHG5
UBXN4	co	PIK3C2A
OCIAD1	co	PIK3C2A
LARP1	co	PHPT1
L3MBTL	co	PHPT1
ADARB1	co	PHPT1
LARP1	co	PDLIM7
ADARB1	co	PDLIM7
LARP1	co	PDIA2
L3MBTL	co	PDIA2
ADARB1	co	PDIA2
SCNN1A	co	PDE3B
ADARB1	co	PDE3B
UBXN4	co	PCNP
TPD52L3	co	OR7E104P
SUN5	co	OR7E104P
LRRC43	co	OR7E104P
GLP1R	co	OR7E104P
LARP1	co	ODF3B
ADARB1	co	ODF3B
SFRS2IP	co	OCIAD1
MCM3AP	co	OCIAD1
DHX9	co	NUP133
PCNP	co	NUDT21
DHX9	co	NUDT21
LARP1	co	NRG1
ADARB1	co	NRG1
LARP1	co	NPB
ADARB1	co	NPB
UBXN4	co	NKTR
UBE2D3	co	NKTR
UQCR11	co	NDUFB10
COX6B1	co	NDUFB10
LARP1	co	NACC1
ADARB1	co	NACC1
SFRS4	co	N4BP2L2
ATF7IP	co	N4BP2L2
LARP1	co	MYL10
ADARB1	co	MYL10
MFN2	co	MTMR1
GTF2I	co	MTMR1
LARP1	co	MLL4
EPN1	co	MLL4
L3MBTL	co	MFSD3
ADARB1	co	MFSD3
GTF2I	co	MFN2
DHX9	co	MBNL1
ATF7IP	co	MBNL1
USP34	co	MATR3
DHX9	co	MATR3
LARP1	co	MAPRE3
ADARB1	co	MAPRE3
LARP1	co	MAP3K7IP1
ADARB1	co	MAP3K7IP1
LARP1	co	LTBP3
ADARB1	co	LTBP3
LARP1	co	LTB4R2
L3MBTL	co	LTB4R2
ADARB1	co	LTB4R2
SUN5	co	LRRC43
CACNG4	co	LRRC43
SLC26A6	co	LRCH3
ATF7IP	co	LRCH3
LARP1	co	LMNA
ADARB1	co	LMNA
L3MBTL	co	LARP1
ADARB1	co	LARP1
LARP1	co	L3MBTL
ADARB1	co	L3MBTL
SUN5	co	KLK4
SAP30L	co	KLK4
LARP1	co	KLK4
GLP1R	co	KLK4
LARP1	co	KLK15
ADARB1	co	KLK15
LARP1	co	KIAA0913
ADARB1	co	KIAA0913
DHX9	co	KCTD20
LARP1	co	KCNIP3
ADARB1	co	KCNIP3
LARP1	co	IL34
L3MBTL	co	IL34
ADARB1	co	IL34
LARP1	co	IGFALS
L3MBTL	co	IGFALS
ADARB1	co	IGFALS
LARP1	co	HMX1
ADARB1	co	HMX1
LARP1	co	GTSE1
ADARB1	co	GTSE1
USP34	co	GTF2I
DHX9	co	GTF2I
LARP1	co	GRIN1
L3MBTL	co	GRIN1
LARP1	co	GPR144
ADARB1	co	GPR144
LARP1	co	GP1BB
ADARB1	co	GP1BB
SFRS4	co	GOLGA4
OCIAD1	co	GOLGA4
LARP1	co	GLTSCR2
ADARB1	co	GLTSCR2
SCNN1A	co	GLP1R
GP1BB	co	GLP1R
DUX1	co	GLP1R
LARP1	co	FUT7
L3MBTL	co	FUT7
ADARB1	co	FUT7
LARP1	co	FMN2
L3MBTL	co	FMN2
ADARB1	co	FMN2
SLC34A3	co	FHAD1
OR7E104P	co	FHAD1
LRRC43	co	FHAD1
SNRPD2	co	FBL
RPS9	co	FBL
LARP1	co	FAM84A
L3MBTL	co	FAM84A
ADARB1	co	FAM84A
CDH22	co	FAM71A
LARP1	co	FAM57B
L3MBTL	co	FAM57B
ADARB1	co	FAM57B
LARP1	co	FAM111A
ADARB1	co	FAM111A
LARP1	co	EVX1
L3MBTL	co	EVX1
LARP1	co	EPN1
ADARB1	co	EPN1
LARP1	co	ENOX2
ADARB1	co	ENOX2
LARP1	co	EML2
ADARB1	co	EML2
L3MBTL	co	EMID2
ADARB1	co	EMID2
LARP1	co	ELAVL3
L3MBTL	co	ELAVL3
ADARB1	co	ELAVL3
L3MBTL	co	DUX1
ADARB1	co	DUX1
LARP1	co	DLG4
ADARB1	co	DLG4
USP34	co	DHX9
KCTD20	co	DHX9
LARP1	co	DCBLD2
ADARB1	co	DCBLD2
LARP1	co	DAZ3
L3MBTL	co	DAZ3
ADARB1	co	DAZ3
LARP1	co	CYP11B2
ADARB1	co	CYP11B2
SNRPD2	co	COX7C
COX6B1	co	COX7C
UQCR11	co	COX6B1
COX7C	co	COX6B1
SPAG9	co	COPA
DHX9	co	COPA
LARP1	co	CNPY4
ADARB1	co	CNPY4
LARP1	co	CHST13
L3MBTL	co	CHST13
ADARB1	co	CHST13
LARP1	co	CHCHD5
ADARB1	co	CHCHD5
SLC34A3	co	CDH22
LRRC43	co	CDH22
GLP1R	co	CDH22
USP34	co	CDC5L
DHX9	co	CDC5L
SUN5	co	CD300LG
LRRC43	co	CD300LG
GLP1R	co	CD300LG
SUN5	co	CCDC13
LRRC43	co	CCDC13
LARP1	co	BLOC1S3
L3MBTL	co	BLOC1S3
ADARB1	co	BLOC1S3
LARP1	co	BAT5
ADARB1	co	BAT5
TUFM	co	AURKAIP1
NDUFB10	co	AURKAIP1
COX6B1	co	AURKAIP1
OCIAD1	co	ATF7IP
LRCH3	co	ATF7IP
LARP1	co	ARSD
ADARB1	co	ARSD
NACC1	co	ARF1
DHX9	co	ARF1
L3MBTL	co	ARAP1
ADARB1	co	ARAP1
LARP1	co	APOL2
ADARB1	co	APOL2
NACC1	co	AP2A1
LARP1	co	AP2A1
LARP1	co	ANKRD65
L3MBTL	co	ANKRD65
ADARB1	co	ANKRD65
LARP1	co	AMN
L3MBTL	co	AMN
ADARB1	co	AMN
C1QB	co	AIF1
LARP1	co	AGRN
L3MBTL	co	AGRN
ADARB1	co	AGRN
SFRS4	co	AFF4
RAF1	co	AFF4
DHX9	co	AFF4
MAP3K7IP1	co	ADARB1
LARP1	co	ADARB1
L3MBTL	co	ADARB1
LRRC43	co	OR13C4
CACNG4	co	FYCO1
OR7E104P	co	CACNG4
LRRC43	co	CACNG4
SLC34A3	co	ADRBK1
OR7E104P	co	ADRBK1
GLP1R	co	ADRBK1

## Sheet: node
gene symbol	nucleotide_accession	differential expressed	AD related
SEC23B	NM_032986.3	1	0
SSU72	NM_014188.2	1	0
KTN1	NM_182926.2	1	0
CPSF3L	NM_017871.4	1	0
C1QB	NM_000491.3	1	0
UQCRFS1	NM_006003.2	1	0
RBM14	NM_006328.3	0	0
N4BP2L2	NM_014887.2	0	0
MAP3K7IP1	NM_006116.2	0	0
ENOX2	NM_182314.1	0	0
NUDT21	NM_007006.2	0	0
NACC1	NM_052876.2	0	0
MFSD3	NM_138431.1	0	0
SNX26	NM_052948.2	0	0
ARAP1	NM_001040118.2	0	0
COPA	NM_001098398.1	0	0
DCBLD2	NM_080927.3	0	0
COX6B1	NM_001863.3	0	0
COX7C	NM_001867.2	0	0
EMID2	NM_133457.2	0	0
SRCRB4D	NM_080744.1	0	0
SUN5	NM_080675.3	0	0
FAM71A	NM_153606.2	0	0
SIK1	NM_173354.3	0	0
CYP11B2	NM_000498.3	0	0
AP2A1	BC014214.2	0	0
DHX9	NM_001357.3	0	0
DLG4	NM_001365.3	0	0
AIF1	NM_001623.3	0	0
FBL	NM_001436.3	0	0
EVX1	NM_001989.3	0	0
KCTD20	NM_173562.3	0	0
MAPRE3	NM_012326.2	0	0
KIAA0913	NM_015037.2	0	0
UBXN4	NM_014607.3	0	0
SMCHD1	NM_015295.2	0	0
LARP1	NM_033551.2	0	0
APOL2	NM_145637.1	0	0
EML2	NM_012155.1	0	0
CNPY4	NM_152755.1	0	0
NPB	NM_148896.3	0	0
L3MBTL	NM_015478.5	0	0
PRPF31	NM_015629.3	0	0
DUX1	NM_012146.1	0	0
GOLGA4	NM_002078.3	0	0
GP1BB	L20860.1	0	0
GRIN1	NM_007327.2	0	0
GTF2I	NM_032999.2	0	0
STRN4	NM_001039877.1	1	0
EPN1	NM_001130071.1	0	0
GLTSCR2	NM_015710.4	0	0
TNPO2	NM_001136196.1	0	0
KCNIP3	NM_013434.4	0	0
NRG1	NM_013956.3	0	1
HMX1	NM_018942.2	0	0
GPR144	NM_182611.1	0	0
ARF1	NM_001658.3	0	0
IPO5	NM_002271.4	1	0
LMNA	X03444.1	0	1
LTBP3	NM_001130144.2	0	0
ARSD	NM_001669.2	0	0
MBNL1	NM_207293.1	0	0
ODF3B	NM_001014440.3	0	0
NDUFB10	NM_004548.2	0	0
NKTR	NM_005385.3	0	0
PDE3B	NM_000922.3	0	1
GTSE1	NM_016426.6	0	0
RAB14	NM_016322.3	0	0
PIK3C2A	NM_002645.2	0	0
OCIAD1	NM_017830.2	0	0
TTC38	NM_017931.2	0	0
SAMD4B	NM_018028.2	0	0
KLK15	NM_017509.2	0	0
ATF7IP	NM_018179.3	0	0
NUP133	NM_018230.2	0	0
PCNP	NM_020357.1	0	0
RHEB	NM_005614.3	0	0
RPS9	NM_001013.3	0	0
FAM111A	NM_022074.3	0	0
SLC39A8	NM_022154.5	0	0
642031	#N/A	0	0
SFRS4	NM_005626.4	0	0
SLC30A5	NM_022902.2	0	0
SLC26A6	NM_022911.2	0	0
SLC12A3	NM_000339.2	0	0
SNRPD2	NM_004597.5	0	0
SON	NM_138927.1	0	0
TPR	U69668.1	0	0
TUFM	NM_003321.4	0	0
UBE2D3	NM_181893.1	0	0
YWHAE	NM_006761.4	0	0
BAT5	NM_021160.1	0	0
SAP30L	NM_024632.5	0	0
SCUBE1	NM_173050.2	0	0
TTTY14	NA	0	0
CHCHD5	NM_032309.2	0	0
POLDIP3	NM_032311.3	0	0
SUV420H2	NM_032701.3	0	0
LRCH3	NM_032773.2	0	0
RANBP3	NM_007322.2	0	0
RNASET2	NM_003730.4	0	0
MTMR1	NM_003828.2	0	0
SPAG9	NM_001130528.2	0	0
SDCCAG1	NM_004713.3	0	0
PDLIM7	NM_005451.3	0	0
MYL10	NM_138403.4	0	0
MLL4	NM_014727.1	0	0
MATR3	NM_018834.4	0	0
CDC5L	NM_001253.2	0	0
MFN2	NM_014874.3	0	0
STUB1	NM_005861.2	1	0
ADARB1	NM_015833.3	0	0
KDELR1	NM_006801.2	1	0
IL34	NM_152456.1	0	0
CD300LG	NM_145273.2	0	0
FAM84A	NM_145175.1	0	0
CCDC13	NM_144719.3	0	0
ZFPM1	NM_153813.2	0	0
CHST13	NM_152889.1	0	0
PWWP2B	NM_138499.3	0	0
SARDH	NM_007101.3	0	0
ELAVL3	NM_001420.3	0	0
FUT7	NM_004479.3	0	0
LRRC43	NM_001098519.1	0	0
SEZ6L2	NM_201575.2	0	0
AFF4	NM_014423.3	0	0
GLP1R	NM_002062.3	0	1
PHPT1	NM_014172.4	0	0
IGFALS	NM_004970.2	0	0
AGRN	NM_198576.2	0	0
BLOC1S3	NM_212550.3	0	0
DAZ3	NM_020364.2	0	0
PMS2L11	U38980.1	0	0
ANKRD65	NA	0	0
ZNF771	NM_016643.3	0	0
AURKAIP1	NM_017900.2	0	0
LTB4R2	NM_019839.3	0	0
FMN2	NM_020066.4	0	0
PTBP1	NM_002819.4	0	0
PLEKHG5	NM_198681.2	0	0
SCNN1A	NM_001038.5	0	0
CDH22	NM_021248.1	0	0
PDIA2	NM_006849.2	0	0
TFRC	NM_003234.2	0	0
TRAPPC10	NM_003274.4	0	0
UBTF	NM_014233.2	0	0
AMN	NM_030943.3	0	0
FAM57B	NM_031478.4	0	0
RUNX3	BC013362.2	0	0
RAB7L1	NM_003929.2	0	0
TPD52L3	NM_033516.5	0	0
RASL10B	NM_033315.3	0	0
UQCR11	NM_006830.3	1	0
FHAD1	NM_052929.1	0	0
SLC34A3	NM_080877.2	0	0
TRIM16L	NM_001037330.1	0	0
RNF207	NM_207396.2	0	0
RPS21	NM_001024.3	1	0
OR7E104P	NA	0	0
SFRS2IP	NM_004719.2	0	0
USP34	NM_014709.3	0	0
KLK4	NM_004917.3	0	0
DYNC1H1	NM_001376.4	1	0
TTC3	NM_003316.3	1	0
FYCO1	NM_024513.2	1	0
SYMPK	NM_004819.2	1	0
RAF1	NM_002880.3	1	0
ROCK1	NM_005406.2	1	0
OR13C4	NM_001001919.1	1	0
VPS13C	NM_020821.1	1	0
MCM3AP	NM_003906.3	1	1
CACNG4	NM_014405.2	1	0
ADRBK1	NM_001619.3	1	0
DDX3X	NM_001356.3	1	0
SAMM50	NM_015380.4	1	0
MAST2	NM_015112.2	1	0
CDKN2A	NM_058195.2	1	1
