# Supplementary material for: Nodes and biological processes identified on the basis of network analysis in the brain of the senescence accelerated mice as an Alzheimer's disease animal model
Source: Front Aging Neurosci. 2013 Oct 29;5:65. doi: 10.3389/fnagi.2013.00065 (PMC3810591; doi:10.3389/fnagi.2013.00065)
Supplement: Supplementary file 1 [file DataSheet1.ZIP › Supplementary information and Figure legends/supplement figure 4B.xlsx]

## Sheet: interaction
ZNF771	co	SAMM50
ZNF771	co	MAST2
ZFPM1	co	SAMM50
ZFPM1	co	MAST2
XRCC6	co	SAMM50
XRCC6	co	PHB
VPS13C	co	USP34
VPS13C	co	TRAPPC10
VPS13C	co	SFRS2IP
VPS13C	co	ATF7IP
USP34	co	VPS13C
USP34	co	TTC3
USP34	co	SYMPK
UQCR11	co	NDUFB7
UQCR11	co	NDUFA13
UQCR11	co	C19orf70
UBTF	co	SAMM50
UBTF	co	MAST2
TTC3	co	USP34
TTC3	co	SFRS2IP
TRAPPC10	co	VPS13C
TRAPPC10	co	SYMPK
SYMPK	co	USP34
SYMPK	co	TRAPPC10
SYMPK	co	SFRS2IP
SYMPK	co	NDUFS8
SYMPK	co	ATF7IP
SFRS2IP	co	VPS13C
SFRS2IP	co	TTC3
SFRS2IP	co	SYMPK
SEZ6L2	co	SAMM50
SEZ6L2	co	MAST2
SCNN1A	co	ROCK1
SCNN1A	co	MAST2
SARDH	co	SAMM50
SARDH	co	MAST2
SAMM50	co	ZNF771
SAMM50	co	ZFPM1
SAMM50	co	XRCC6
SAMM50	co	UBTF
SAMM50	co	SEZ6L2
SAMM50	co	SARDH
SAMM50	co	RUNX3
SAMM50	co	RNF207
SAMM50	co	RASL10B
SAMM50	co	RAB7L1
SAMM50	co	PWWP2B
SAMM50	co	PLEKHG5
SAMM50	co	PHPT1
SAMM50	co	PDIA2
SAMM50	co	NA
SAMM50	co	NA
SAMM50	co	MRPL37
SAMM50	co	LTB4R2
SAMM50	co	IL34
SAMM50	co	IGFALS
SAMM50	co	GRIN1
SAMM50	co	FUT7
SAMM50	co	FMN2
SAMM50	co	FAM84A
SAMM50	co	FAM57B
SAMM50	co	EVX1
SAMM50	co	ELAVL3
SAMM50	co	CHST13
SAMM50	co	CCT7
SAMM50	co	C1orf170
SAMM50	co	BLOC1S3
SAMM50	co	ATIC
SAMM50	co	AMN
SAMM50	co	AGRN
SAMM50	co	ADSL
SAMM50	co	ADARB1
RUNX3	co	SAMM50
RUNX3	co	MAST2
ROCK1	co	SCNN1A
RNF207	co	SAMM50
RNF207	co	MAST2
RASL10B	co	SAMM50
RASL10B	co	MAST2
RAB7L1	co	SAMM50
RAB7L1	co	MAST2
PWWP2B	co	SAMM50
PWWP2B	co	MAST2
PLEKHG5	co	SAMM50
PLEKHG5	co	MAST2
PHPT1	co	SAMM50
PHPT1	co	MAST2
PHB	co	XRCC6
PHB	co	NDUFS8
PHB	co	NDUFB7
PHB	co	NDUFA13
PHB	co	MRPL37
PHB	co	CCT7
PHB	co	C19orf70
PHB	co	ATIC
PHB	co	ADSL
PDIA2	co	SAMM50
PDIA2	co	MAST2
NDUFS8	co	SYMPK
NDUFS8	co	PHB
NDUFB7	co	UQCR11
NDUFB7	co	PHB
NDUFA13	co	UQCR11
NDUFA13	co	PHB
NA	co	SAMM50
NA	co	SAMM50
NA	co	MAST2
NA	co	MAST2
MRPL37	co	SAMM50
MRPL37	co	PHB
MAST2	co	ZNF771
MAST2	co	ZFPM1
MAST2	co	UBTF
MAST2	co	SEZ6L2
MAST2	co	SCNN1A
MAST2	co	SARDH
MAST2	co	RUNX3
MAST2	co	RNF207
MAST2	co	RASL10B
MAST2	co	RAB7L1
MAST2	co	PWWP2B
MAST2	co	PLEKHG5
MAST2	co	PHPT1
MAST2	co	PDIA2
MAST2	co	NA
MAST2	co	NA
MAST2	co	LTB4R2
MAST2	co	IL34
MAST2	co	IGFALS
MAST2	co	GRIN1
MAST2	co	FUT7
MAST2	co	FMN2
MAST2	co	FAM84A
MAST2	co	FAM57B
MAST2	co	EVX1
MAST2	co	ELAVL3
MAST2	co	CHST13
MAST2	co	C1orf170
MAST2	co	BLOC1S3
MAST2	co	AP2A1
MAST2	co	AMN
MAST2	co	AGRN
MAST2	co	ADARB1
LTB4R2	co	SAMM50
LTB4R2	co	MAST2
KDELR1	co	AP2A1
IL34	co	SAMM50
IL34	co	MAST2
IGFALS	co	SAMM50
IGFALS	co	MAST2
GRIN1	co	SAMM50
GRIN1	co	MAST2
FUT7	co	SAMM50
FUT7	co	MAST2
FMN2	co	SAMM50
FMN2	co	MAST2
FAM84A	co	SAMM50
FAM84A	co	MAST2
FAM57B	co	SAMM50
FAM57B	co	MAST2
EVX1	co	SAMM50
EVX1	co	MAST2
ELAVL3	co	SAMM50
ELAVL3	co	MAST2
CHST13	co	SAMM50
CHST13	co	MAST2
CCT7	co	SAMM50
CCT7	co	PHB
C1orf170	co	SAMM50
C1orf170	co	MAST2
C19orf70	co	UQCR11
C19orf70	co	PHB
BLOC1S3	co	SAMM50
BLOC1S3	co	MAST2
ATIC	co	SAMM50
ATIC	co	PHB
ATF7IP	co	VPS13C
ATF7IP	co	SYMPK
AP2A1	co	MAST2
AP2A1	co	KDELR1
AMN	co	SAMM50
AMN	co	MAST2
AGRN	co	SAMM50
AGRN	co	MAST2
ADSL	co	SAMM50
ADSL	co	PHB
ADARB1	co	SAMM50
ADARB1	co	MAST2

## Sheet: node
gene symbol	nucleotide_accession	differential expressed	AD related
KDELR1	NM_006801.2	1	0
ADARB1	NM_015833.3	0	0
CCT7	NM_006429.3	0	0
C19orf70	NM_205767.1	0	0
IL34	NM_152456.1	0	0
FAM84A	NM_145175.1	0	0
ADSL	NM_000026.2	0	0
AP2A1	BC014214.2	0	0
ZFPM1	NM_153813.2	0	0
CHST13	NM_152889.1	0	0
PWWP2B	NM_138499.3	0	0
SARDH	NM_007101.3	0	0
ELAVL3	NM_001420.3	0	0
EVX1	NM_001989.3	0	0
FUT7	NM_004479.3	0	0
XRCC6	NM_001469.3	0	0
SEZ6L2	NM_201575.2	0	0
GRIN1	NM_007327.2	0	0
PHPT1	NM_014172.4	0	0
IGFALS	NM_004970.2	0	0
AGRN	NM_198576.2	0	0
BLOC1S3	NM_212550.3	0	0
RNF207	NM_207396.2	0	0
ATIC	NM_004044.6	0	0
NDUFB7	NM_004146.4	0	1
NDUFS8	NM_002496.2	0	0
NDUFA13	NM_015965.6	0	0
MRPL37	NM_016491.3	0	0
ZNF771	NM_016643.3	0	0
ATF7IP	NM_018179.3	0	0
LTB4R2	NM_019839.3	0	0
FMN2	NM_020066.4	0	0
PLEKHG5	NM_198681.2	0	0
ROCK1	NM_005406.2	1	0
SCNN1A	NM_001038.5	0	0
PDIA2	NM_006849.2	0	0
TRAPPC10	NM_003274.4	0	0
TTC3	NM_003316.3	1	0
UBTF	NM_014233.2	0	0
AMN	NM_030943.3	0	0
FAM57B	NM_031478.4	0	0
C1orf170	AK123855.1	0	0
RUNX3	BC013362.2	0	0
RAB7L1	NM_003929.2	0	0
RASL10B	NM_033315.3	0	0
UQCR11	NM_006830.3	1	0
SFRS2IP	NM_004719.2	0	0
USP34	NM_014709.3	0	0
VPS13C	NM_020821.1	1	0
SYMPK	NM_004819.2	1	0
PHB	NM_002634.2	1	0
MAST2	NM_015112.2	1	0
SAMM50	NM_015380.4	1	0
