# Supplementary material for: Nodes and biological processes identified on the basis of network analysis in the brain of the senescence accelerated mice as an Alzheimer's disease animal model
Source: Front Aging Neurosci. 2013 Oct 29;5:65. doi: 10.3389/fnagi.2013.00065 (PMC3810591; doi:10.3389/fnagi.2013.00065)
Supplement: Supplementary file 1 [file DataSheet1.ZIP › Supplementary information and Figure legends/supplement table 4.xlsx]

## Sheet: interaction
CDKN2A	co	ADARB1
MAST2	co	ADARB1
SAMM50	co	ADARB1
DDX3X	co	RBM14
MCM3AP	co	RBM14
VPS13C	co	N4BP2L2
RAF1	co	N4BP2L2
CDKN2A	co	MAP3K7IP1
MAST2	co	MAP3K7IP1
CDKN2A	co	ENOX2
MAST2	co	ENOX2
DDX3X	co	NUDT21
IPO5	co	NUDT21
CDKN2A	co	NACC1
MAST2	co	NACC1
CDKN2A	co	MFSD3
SAMM50	co	MFSD3
OR13C4	co	FHAD1
ADRBK1	co	FHAD1
CACNG4	co	FHAD1
FYCO1	co	FHAD1
CDKN2A	co	SNX26
SAMM50	co	SNX26
CDKN2A	co	ARAP1
SAMM50	co	ARAP1
DDX3X	co	COPA
MCM3AP	co	COPA
CDKN2A	co	DCBLD2
MAST2	co	DCBLD2
UQCR11	co	COX6B1
UQCRFS1	co	COX6B1
UQCR11	co	COX7C
RPS21	co	COX7C
CDKN2A	co	EMID2
SAMM50	co	EMID2
CDKN2A	co	SRCRB4D
MAST2	co	SRCRB4D
OR13C4	co	SUN5
CACNG4	co	SUN5
OR13C4	co	SLC34A3
ADRBK1	co	SLC34A3
CACNG4	co	SLC34A3
FYCO1	co	SLC34A3
CDKN2A	co	IL34
MAST2	co	IL34
SAMM50	co	IL34
OR13C4	co	CD300LG
ADRBK1	co	CD300LG
CACNG4	co	CD300LG
OR13C4	co	TRIM16L
ADRBK1	co	TRIM16L
CACNG4	co	TRIM16L
FYCO1	co	TRIM16L
ADRBK1	co	FAM71A
ROCK1	co	FAM71A
CDKN2A	co	SIK1
MAST2	co	SIK1
CDKN2A	co	FAM84A
MAST2	co	FAM84A
SAMM50	co	FAM84A
OR13C4	co	CCDC13
ADRBK1	co	CCDC13
CACNG4	co	CCDC13
SAMM50	co	ADSL
PHB	co	ADSL
CDKN2A	co	CYP11B2
MAST2	co	CYP11B2
KDELR1	co	AP2A1
MAST2	co	AP2A1
CDKN2A	co	ZFPM1
MAST2	co	ZFPM1
SAMM50	co	ZFPM1
DDX3X	co	DHX9
MCM3AP	co	DHX9
CDKN2A	co	CHST13
MAST2	co	CHST13
SAMM50	co	CHST13
CDKN2A	co	PWWP2B
MAST2	co	PWWP2B
SAMM50	co	PWWP2B
CDKN2A	co	DLG4
MAST2	co	DLG4
CDKN2A	co	SARDH
MAST2	co	SARDH
SAMM50	co	SARDH
ADRBK1	co	AIF1
C1QB	co	AIF1
CDKN2A	co	ELAVL3
MAST2	co	ELAVL3
SAMM50	co	ELAVL3
MAST2	co	C1orf86
CPSF3L	co	C1orf86
IPO5	co	FBL
RPS21	co	FBL
MAST2	co	EVX1
SAMM50	co	EVX1
DDX3X	co	KCTD20
MCM3AP	co	KCTD20
CDKN2A	co	MAPRE3
MAST2	co	MAPRE3
CDKN2A	co	KIAA0913
MAST2	co	KIAA0913
DDX3X	co	UBXN4
TTC3	co	UBXN4
DYNC1H1	co	SMCHD1
ROCK1	co	SMCHD1
CDKN2A	co	LARP1
SAMM50	co	LARP1
CDKN2A	co	APOL2
MAST2	co	APOL2
CDKN2A	co	EML2
MAST2	co	EML2
CDKN2A	co	CNPY4
MAST2	co	CNPY4
CDKN2A	co	FUT7
MAST2	co	FUT7
SAMM50	co	FUT7
OR13C4	co	LRRC43
ADRBK1	co	LRRC43
CACNG4	co	LRRC43
SAMM50	co	XRCC6
PHB	co	XRCC6
CDKN2A	co	NPB
MAST2	co	NPB
CDKN2A	co	L3MBTL
MAST2	co	L3MBTL
CDKN2A	co	PRPF31
MAST2	co	PRPF31
CDKN2A	co	SEZ6L2
MAST2	co	SEZ6L2
SAMM50	co	SEZ6L2
CDKN2A	co	DUX1
SAMM50	co	DUX1
DDX3X	co	AFF4
VPS13C	co	AFF4
RAF1	co	AFF4
ADRBK1	co	GLP1R
CACNG4	co	GLP1R
ROCK1	co	GLP1R
VPS13C	co	GOLGA4
RAF1	co	GOLGA4
CDKN2A	co	GP1BB
MAST2	co	GP1BB
PHB	co	GPS1
CPSF3L	co	GPS1
MAST2	co	GRIN1
SAMM50	co	GRIN1
CDKN2A	co	PHPT1
MAST2	co	PHPT1
SAMM50	co	PHPT1
DDX3X	co	GTF2I
MCM3AP	co	GTF2I
CDKN2A	co	EPN1
MAST2	co	EPN1
CDKN2A	co	GLTSCR2
MAST2	co	GLTSCR2
CDKN2A	co	TNPO2
MAST2	co	TNPO2
CDKN2A	co	KCNIP3
MAST2	co	KCNIP3
CDKN2A	co	NRG1
MAST2	co	NRG1
CDKN2A	co	HMX1
MAST2	co	HMX1
CDKN2A	co	GPR144
MAST2	co	GPR144
CDKN2A	co	IGFALS
MAST2	co	IGFALS
SAMM50	co	IGFALS
KDELR1	co	ARF1
DDX3X	co	ARF1
CDKN2A	co	AGRN
MAST2	co	AGRN
SAMM50	co	AGRN
CDKN2A	co	BLOC1S3
MAST2	co	BLOC1S3
SAMM50	co	BLOC1S3
CDKN2A	co	RNF207
ADRBK1	co	RNF207
MAST2	co	RNF207
SAMM50	co	RNF207
OR13C4	co	LOC388906
ADRBK1	co	LOC388906
CACNG4	co	LOC388906
FYCO1	co	LOC388906
CDKN2A	co	LMNA
MAST2	co	LMNA
CDKN2A	co	LTBP3
MAST2	co	LTBP3
CDKN2A	co	ARSD
MAST2	co	ARSD
DDX3X	co	MBNL1
VPS13C	co	MBNL1
PHB	co	MDH2
UQCRFS1	co	MDH2
PHB	co	NDUFAB1
UQCRFS1	co	NDUFAB1
SAMM50	co	ATIC
PHB	co	ATIC
UQCR11	co	NDUFB7
PHB	co	NDUFB7
STUB1	co	NDUFB10
UQCR11	co	NDUFB10
PHB	co	NDUFS3
UQCRFS1	co	NDUFS3
PHB	co	NDUFS8
SYMPK	co	NDUFS8
DYNC1H1	co	NKTR
TTC3	co	NKTR
CDKN2A	co	ZNF771
MAST2	co	ZNF771
SAMM50	co	ZNF771
CDKN2A	co	PDE3B
ROCK1	co	PDE3B
CDKN2A	co	GTSE1
MAST2	co	GTSE1
DDX3X	co	RAB14
DYNC1H1	co	RAB14
PHB	co	ATP5G3
UQCRFS1	co	ATP5G3
RNASEH1	co	ACP1
PHB	co	ACP1
DDX3X	co	PIK3C2A
VPS13C	co	PIK3C2A
SYMPK	co	OCIAD1
MCM3AP	co	OCIAD1
STUB1	co	AURKAIP1
SSU72	co	AURKAIP1
CPSF3L	co	AURKAIP1
CDKN2A	co	TTC38
ROCK1	co	TTC38
STRN4	co	SAMD4B
SYMPK	co	SAMD4B
CDKN2A	co	KLK15
MAST2	co	KLK15
VPS13C	co	ATF7IP
SYMPK	co	ATF7IP
DDX3X	co	NUP133
MCM3AP	co	NUP133
CDKN2A	co	LTB4R2
MAST2	co	LTB4R2
SAMM50	co	LTB4R2
CDKN2A	co	FMN2
MAST2	co	FMN2
SAMM50	co	FMN2
DDX3X	co	PCNP
ROCK1	co	PCNP
PHB	co	PSMD8
UQCRFS1	co	PSMD8
ADRBK1	co	PTBP1
DDX3X	co	PTBP1
ROCK1	co	PTBP1
CDKN2A	co	PLEKHG5
MAST2	co	PLEKHG5
SAMM50	co	PLEKHG5
DDX3X	co	ZNF317
MCM3AP	co	ZNF317
PHB	co	RAN
UQCRFS1	co	RAN
CDKN2A	co	RHEB
MAST2	co	RHEB
PHB	co	MRPS12
UQCRFS1	co	MRPS12
ADRBK1	co	RPS9
RPS21	co	RPS9
CDKN2A	co	SCNN1A
MAST2	co	SCNN1A
ROCK1	co	SCNN1A
CDKN2A	co	FAM111A
MAST2	co	FAM111A
CDKN2A	co	SLC39A8
MAST2	co	SLC39A8
VPS13C	co	SFRS4
RAF1	co	SFRS4
OR13C4	co	CDH22
ADRBK1	co	CDH22
CACNG4	co	CDH22
CDKN2A	co	LOC645895
MAST2	co	LOC645895
CDKN2A	co	PDIA2
MAST2	co	PDIA2
SAMM50	co	PDIA2
DDX3X	co	MARCH7
ROCK1	co	MARCH7
SEC23B	co	SLC30A5
MCM3AP	co	SLC30A5
RAF1	co	SLC26A6
SYMPK	co	SLC26A6
CDKN2A	co	SLC12A3
MAST2	co	SLC12A3
UQCR11	co	SNRPD2
RPS21	co	SNRPD2
DYNC1H1	co	SON
TTC3	co	SON
CDKN2A	co	TFRC
DDX3X	co	TFRC
ROCK1	co	TFRC
PHB	co	C1QBP
UQCRFS1	co	C1QBP
VPS13C	co	TRAPPC10
RAF1	co	TRAPPC10
SYMPK	co	TRAPPC10
DYNC1H1	co	TPR
TTC3	co	TPR
STUB1	co	TUFM
SAMM50	co	TUFM
DDX3X	co	UBE2D3
VPS13C	co	UBE2D3
CDKN2A	co	UBTF
MAST2	co	UBTF
SAMM50	co	UBTF
KDELR1	co	YWHAE
DDX3X	co	YWHAE
CDKN2A	co	BAT5
MAST2	co	BAT5
CDKN2A	co	SAP30L
MAST2	co	SAP30L
CDKN2A	co	C14orf45
MAST2	co	C14orf45
CDKN2A	co	SCUBE1
SAMM50	co	SCUBE1
OR13C4	co	OR7E104P
ADRBK1	co	OR7E104P
CACNG4	co	OR7E104P
FYCO1	co	OR7E104P
CDKN2A	co	AMN
MAST2	co	AMN
SAMM50	co	AMN
CDKN2A	co	FAM57B
MAST2	co	FAM57B
SAMM50	co	FAM57B
CDKN2A	co	TTTY14
MAST2	co	TTTY14
CDKN2A	co	CHCHD5
MAST2	co	CHCHD5
DDX3X	co	POLDIP3
MCM3AP	co	POLDIP3
CDKN2A	co	C7orf50
MAST2	co	C7orf50
CDKN2A	co	SUV420H2
MAST2	co	SUV420H2
CDKN2A	co	C1orf170
MAST2	co	C1orf170
SAMM50	co	C1orf170
VPS13C	co	LRCH3
RAF1	co	LRCH3
CDKN2A	co	RANBP3
MAST2	co	RANBP3
CDKN2A	co	RNASET2
MAST2	co	RNASET2
CDKN2A	co	RUNX3
MAST2	co	RUNX3
SAMM50	co	RUNX3
DDX3X	co	MTMR1
MCM3AP	co	MTMR1
CDKN2A	co	RAB7L1
MAST2	co	RAB7L1
SAMM50	co	RAB7L1
CDKN2A	co	TPD52L3
ADRBK1	co	TPD52L3
MAST2	co	TPD52L3
DDX3X	co	SPAG9
DYNC1H1	co	SPAG9
KTN1	co	SDCCAG1
ROCK1	co	SDCCAG1
CDKN2A	co	RASL10B
MAST2	co	RASL10B
SAMM50	co	RASL10B
VPS13C	co	SFRS2IP
RAF1	co	SFRS2IP
TTC3	co	SFRS2IP
SYMPK	co	SFRS2IP
CDKN2A	co	PDLIM7
MAST2	co	PDLIM7
CDKN2A	co	MYL10
MAST2	co	MYL10
OR13C4	co	KLK4
ADRBK1	co	KLK4
MAST2	co	KLK4
CACNG4	co	KLK4
FYCO1	co	KLK4
DDX3X	co	USP34
VPS13C	co	USP34
TTC3	co	USP34
SYMPK	co	USP34
MAST2	co	MLL4
STRN4	co	MLL4
DDX3X	co	MATR3
TTC3	co	MATR3
DDX3X	co	CDC5L
MCM3AP	co	CDC5L
DDX3X	co	MFN2
MCM3AP	co	MFN2
NDUFB10	co	STUB1
AURKAIP1	co	STUB1
TUFM	co	STUB1
ADARB1	co	CDKN2A
MAP3K7IP1	co	CDKN2A
ENOX2	co	CDKN2A
NACC1	co	CDKN2A
MFSD3	co	CDKN2A
SNX26	co	CDKN2A
ARAP1	co	CDKN2A
DCBLD2	co	CDKN2A
EMID2	co	CDKN2A
SRCRB4D	co	CDKN2A
IL34	co	CDKN2A
SIK1	co	CDKN2A
FAM84A	co	CDKN2A
CYP11B2	co	CDKN2A
ZFPM1	co	CDKN2A
CHST13	co	CDKN2A
PWWP2B	co	CDKN2A
DLG4	co	CDKN2A
SARDH	co	CDKN2A
ELAVL3	co	CDKN2A
MAPRE3	co	CDKN2A
KIAA0913	co	CDKN2A
LARP1	co	CDKN2A
APOL2	co	CDKN2A
EML2	co	CDKN2A
CNPY4	co	CDKN2A
FUT7	co	CDKN2A
NPB	co	CDKN2A
L3MBTL	co	CDKN2A
PRPF31	co	CDKN2A
SEZ6L2	co	CDKN2A
DUX1	co	CDKN2A
GP1BB	co	CDKN2A
PHPT1	co	CDKN2A
EPN1	co	CDKN2A
GLTSCR2	co	CDKN2A
TNPO2	co	CDKN2A
KCNIP3	co	CDKN2A
NRG1	co	CDKN2A
HMX1	co	CDKN2A
GPR144	co	CDKN2A
IGFALS	co	CDKN2A
AGRN	co	CDKN2A
BLOC1S3	co	CDKN2A
RNF207	co	CDKN2A
LMNA	co	CDKN2A
LTBP3	co	CDKN2A
ARSD	co	CDKN2A
ZNF771	co	CDKN2A
PDE3B	co	CDKN2A
GTSE1	co	CDKN2A
TTC38	co	CDKN2A
KLK15	co	CDKN2A
LTB4R2	co	CDKN2A
FMN2	co	CDKN2A
PLEKHG5	co	CDKN2A
RHEB	co	CDKN2A
SCNN1A	co	CDKN2A
FAM111A	co	CDKN2A
SLC39A8	co	CDKN2A
LOC645895	co	CDKN2A
PDIA2	co	CDKN2A
SLC12A3	co	CDKN2A
TFRC	co	CDKN2A
UBTF	co	CDKN2A
BAT5	co	CDKN2A
SAP30L	co	CDKN2A
C14orf45	co	CDKN2A
SCUBE1	co	CDKN2A
AMN	co	CDKN2A
FAM57B	co	CDKN2A
TTTY14	co	CDKN2A
CHCHD5	co	CDKN2A
C7orf50	co	CDKN2A
SUV420H2	co	CDKN2A
C1orf170	co	CDKN2A
RANBP3	co	CDKN2A
RNASET2	co	CDKN2A
RUNX3	co	CDKN2A
RAB7L1	co	CDKN2A
TPD52L3	co	CDKN2A
RASL10B	co	CDKN2A
PDLIM7	co	CDKN2A
MYL10	co	CDKN2A
SLC30A5	co	SEC23B
AP2A1	co	KDELR1
ARF1	co	KDELR1
YWHAE	co	KDELR1
COX6B1	co	UQCR11
COX7C	co	UQCR11
NDUFB7	co	UQCR11
NDUFB10	co	UQCR11
SNRPD2	co	UQCR11
FHAD1	co	OR13C4
SUN5	co	OR13C4
SLC34A3	co	OR13C4
CD300LG	co	OR13C4
TRIM16L	co	OR13C4
CCDC13	co	OR13C4
LRRC43	co	OR13C4
LOC388906	co	OR13C4
CDH22	co	OR13C4
OR7E104P	co	OR13C4
KLK4	co	OR13C4
FHAD1	co	ADRBK1
SLC34A3	co	ADRBK1
CD300LG	co	ADRBK1
TRIM16L	co	ADRBK1
FAM71A	co	ADRBK1
CCDC13	co	ADRBK1
AIF1	co	ADRBK1
LRRC43	co	ADRBK1
GLP1R	co	ADRBK1
RNF207	co	ADRBK1
LOC388906	co	ADRBK1
PTBP1	co	ADRBK1
RPS9	co	ADRBK1
CDH22	co	ADRBK1
OR7E104P	co	ADRBK1
TPD52L3	co	ADRBK1
KLK4	co	ADRBK1
RBM14	co	DDX3X
NUDT21	co	DDX3X
COPA	co	DDX3X
DHX9	co	DDX3X
KCTD20	co	DDX3X
UBXN4	co	DDX3X
AFF4	co	DDX3X
GTF2I	co	DDX3X
ARF1	co	DDX3X
MBNL1	co	DDX3X
RAB14	co	DDX3X
PIK3C2A	co	DDX3X
NUP133	co	DDX3X
PCNP	co	DDX3X
PTBP1	co	DDX3X
ZNF317	co	DDX3X
MARCH7	co	DDX3X
TFRC	co	DDX3X
UBE2D3	co	DDX3X
YWHAE	co	DDX3X
POLDIP3	co	DDX3X
MTMR1	co	DDX3X
SPAG9	co	DDX3X
USP34	co	DDX3X
MATR3	co	DDX3X
CDC5L	co	DDX3X
MFN2	co	DDX3X
SMCHD1	co	DYNC1H1
NKTR	co	DYNC1H1
RAB14	co	DYNC1H1
SON	co	DYNC1H1
TPR	co	DYNC1H1
SPAG9	co	DYNC1H1
ADARB1	co	MAST2
MAP3K7IP1	co	MAST2
ENOX2	co	MAST2
NACC1	co	MAST2
DCBLD2	co	MAST2
SRCRB4D	co	MAST2
IL34	co	MAST2
SIK1	co	MAST2
FAM84A	co	MAST2
CYP11B2	co	MAST2
AP2A1	co	MAST2
ZFPM1	co	MAST2
CHST13	co	MAST2
PWWP2B	co	MAST2
DLG4	co	MAST2
SARDH	co	MAST2
ELAVL3	co	MAST2
C1orf86	co	MAST2
EVX1	co	MAST2
MAPRE3	co	MAST2
KIAA0913	co	MAST2
APOL2	co	MAST2
EML2	co	MAST2
CNPY4	co	MAST2
FUT7	co	MAST2
NPB	co	MAST2
L3MBTL	co	MAST2
PRPF31	co	MAST2
SEZ6L2	co	MAST2
GP1BB	co	MAST2
GRIN1	co	MAST2
PHPT1	co	MAST2
EPN1	co	MAST2
GLTSCR2	co	MAST2
TNPO2	co	MAST2
KCNIP3	co	MAST2
NRG1	co	MAST2
HMX1	co	MAST2
GPR144	co	MAST2
IGFALS	co	MAST2
AGRN	co	MAST2
BLOC1S3	co	MAST2
RNF207	co	MAST2
LMNA	co	MAST2
LTBP3	co	MAST2
ARSD	co	MAST2
ZNF771	co	MAST2
GTSE1	co	MAST2
KLK15	co	MAST2
LTB4R2	co	MAST2
FMN2	co	MAST2
PLEKHG5	co	MAST2
RHEB	co	MAST2
SCNN1A	co	MAST2
FAM111A	co	MAST2
SLC39A8	co	MAST2
LOC645895	co	MAST2
PDIA2	co	MAST2
SLC12A3	co	MAST2
UBTF	co	MAST2
BAT5	co	MAST2
SAP30L	co	MAST2
C14orf45	co	MAST2
AMN	co	MAST2
FAM57B	co	MAST2
TTTY14	co	MAST2
CHCHD5	co	MAST2
C7orf50	co	MAST2
SUV420H2	co	MAST2
C1orf170	co	MAST2
RANBP3	co	MAST2
RNASET2	co	MAST2
RUNX3	co	MAST2
RAB7L1	co	MAST2
TPD52L3	co	MAST2
RASL10B	co	MAST2
PDLIM7	co	MAST2
MYL10	co	MAST2
KLK4	co	MAST2
MLL4	co	MAST2
ACP1	co	RNASEH1
ADARB1	co	SAMM50
MFSD3	co	SAMM50
SNX26	co	SAMM50
ARAP1	co	SAMM50
EMID2	co	SAMM50
IL34	co	SAMM50
FAM84A	co	SAMM50
ADSL	co	SAMM50
ZFPM1	co	SAMM50
CHST13	co	SAMM50
PWWP2B	co	SAMM50
SARDH	co	SAMM50
ELAVL3	co	SAMM50
EVX1	co	SAMM50
LARP1	co	SAMM50
FUT7	co	SAMM50
XRCC6	co	SAMM50
SEZ6L2	co	SAMM50
DUX1	co	SAMM50
GRIN1	co	SAMM50
PHPT1	co	SAMM50
IGFALS	co	SAMM50
AGRN	co	SAMM50
BLOC1S3	co	SAMM50
RNF207	co	SAMM50
ATIC	co	SAMM50
ZNF771	co	SAMM50
LTB4R2	co	SAMM50
FMN2	co	SAMM50
PLEKHG5	co	SAMM50
PDIA2	co	SAMM50
TUFM	co	SAMM50
UBTF	co	SAMM50
SCUBE1	co	SAMM50
AMN	co	SAMM50
FAM57B	co	SAMM50
C1orf170	co	SAMM50
RUNX3	co	SAMM50
RAB7L1	co	SAMM50
RASL10B	co	SAMM50
FHAD1	co	CACNG4
SUN5	co	CACNG4
SLC34A3	co	CACNG4
CD300LG	co	CACNG4
TRIM16L	co	CACNG4
CCDC13	co	CACNG4
LRRC43	co	CACNG4
GLP1R	co	CACNG4
LOC388906	co	CACNG4
CDH22	co	CACNG4
OR7E104P	co	CACNG4
KLK4	co	CACNG4
AURKAIP1	co	SSU72
SAMD4B	co	STRN4
MLL4	co	STRN4
NUDT21	co	IPO5
FBL	co	IPO5
SDCCAG1	co	KTN1
ADSL	co	PHB
XRCC6	co	PHB
GPS1	co	PHB
MDH2	co	PHB
NDUFAB1	co	PHB
ATIC	co	PHB
NDUFB7	co	PHB
NDUFS3	co	PHB
NDUFS8	co	PHB
ATP5G3	co	PHB
ACP1	co	PHB
PSMD8	co	PHB
RAN	co	PHB
MRPS12	co	PHB
C1QBP	co	PHB
N4BP2L2	co	VPS13C
AFF4	co	VPS13C
GOLGA4	co	VPS13C
MBNL1	co	VPS13C
PIK3C2A	co	VPS13C
ATF7IP	co	VPS13C
SFRS4	co	VPS13C
TRAPPC10	co	VPS13C
UBE2D3	co	VPS13C
LRCH3	co	VPS13C
SFRS2IP	co	VPS13C
USP34	co	VPS13C
C1orf86	co	CPSF3L
GPS1	co	CPSF3L
AURKAIP1	co	CPSF3L
N4BP2L2	co	RAF1
AFF4	co	RAF1
GOLGA4	co	RAF1
SFRS4	co	RAF1
SLC26A6	co	RAF1
TRAPPC10	co	RAF1
LRCH3	co	RAF1
SFRS2IP	co	RAF1
FAM71A	co	ROCK1
SMCHD1	co	ROCK1
GLP1R	co	ROCK1
PDE3B	co	ROCK1
TTC38	co	ROCK1
PCNP	co	ROCK1
PTBP1	co	ROCK1
SCNN1A	co	ROCK1
MARCH7	co	ROCK1
TFRC	co	ROCK1
SDCCAG1	co	ROCK1
COX7C	co	RPS21
FBL	co	RPS21
RPS9	co	RPS21
SNRPD2	co	RPS21
AIF1	co	C1QB
UBXN4	co	TTC3
NKTR	co	TTC3
SON	co	TTC3
TPR	co	TTC3
SFRS2IP	co	TTC3
USP34	co	TTC3
MATR3	co	TTC3
COX6B1	co	UQCRFS1
MDH2	co	UQCRFS1
NDUFAB1	co	UQCRFS1
NDUFS3	co	UQCRFS1
ATP5G3	co	UQCRFS1
PSMD8	co	UQCRFS1
RAN	co	UQCRFS1
MRPS12	co	UQCRFS1
C1QBP	co	UQCRFS1
FHAD1	co	FYCO1
SLC34A3	co	FYCO1
TRIM16L	co	FYCO1
LOC388906	co	FYCO1
OR7E104P	co	FYCO1
KLK4	co	FYCO1
NDUFS8	co	SYMPK
OCIAD1	co	SYMPK
SAMD4B	co	SYMPK
ATF7IP	co	SYMPK
SLC26A6	co	SYMPK
TRAPPC10	co	SYMPK
SFRS2IP	co	SYMPK
USP34	co	SYMPK
RBM14	co	MCM3AP
COPA	co	MCM3AP
DHX9	co	MCM3AP
KCTD20	co	MCM3AP
GTF2I	co	MCM3AP
OCIAD1	co	MCM3AP
NUP133	co	MCM3AP
ZNF317	co	MCM3AP
SLC30A5	co	MCM3AP
POLDIP3	co	MCM3AP
MTMR1	co	MCM3AP
CDC5L	co	MCM3AP
MFN2	co	MCM3AP
ADRBK1	co	OR13C4
OR13C4	co	ADRBK1
CACNG4	co	ADRBK1
FYCO1	co	ADRBK1
ADRBK1	co	CACNG4
FYCO1	co	CACNG4
ADRBK1	co	FYCO1
CACNG4	co	FYCO1

## Sheet: node
gene symbol	nucleotide_accession	differential expressed	AD related
SEC23B	NM_032986.3	1	0
RNASEH1	NM_002936.3	1	0
SSU72	NM_014188.2	1	0
KTN1	NM_182926.2	1	0
C1QB	NM_000491.3	1	0
RBM14	NM_006328.3	0	0
N4BP2L2	NM_014887.2	0	0
MAP3K7IP1	NM_006116.2	0	0
ENOX2	NM_182314.1	0	0
NUDT21	NM_007006.2	0	0
NACC1	NM_052876.2	0	0
MFSD3	NM_138431.1	0	0
SNX26	NM_052948.2	0	0
ARAP1	NM_001040118.2	0	0
COPA	NM_001098398.1	0	0
DCBLD2	NM_080927.3	0	0
COX6B1	NM_001863.3	0	0
COX7C	NM_001867.2	0	0
EMID2	NM_133457.2	0	0
SRCRB4D	NM_080744.1	0	0
SUN5	NM_080675.3	0	0
FAM71A	NM_153606.2	0	0
SIK1	NM_173354.3	0	0
ADSL	NM_000026.2	0	0
CYP11B2	NM_000498.3	0	0
AP2A1	BC014214.2	0	0
DHX9	NM_001357.3	0	0
DLG4	NM_001365.3	0	0
AIF1	NM_001623.3	0	0
C1orf86	NM_182533.2	0	0
FBL	NM_001436.3	0	0
EVX1	NM_001989.3	0	0
KCTD20	NM_173562.3	0	0
MAPRE3	NM_012326.2	0	0
KIAA0913	NM_015037.2	0	0
UBXN4	NM_014607.3	0	0
SMCHD1	NM_015295.2	0	0
LARP1	NM_033551.2	0	0
APOL2	NM_145637.1	0	0
EML2	NM_012155.1	0	0
CNPY4	NM_152755.1	0	0
XRCC6	NM_001469.3	0	0
NPB	NM_148896.3	0	0
L3MBTL	NM_015478.5	0	0
PRPF31	NM_015629.3	0	0
DUX1	NM_012146.1	0	0
GOLGA4	NM_002078.3	0	0
GP1BB	L20860.1	0	0
GPS1	NM_212492.1	0	0
GRIN1	NM_007327.2	0	0
GTF2I	NM_032999.2	0	0
STRN4	NM_001039877.1	1	0
EPN1	NM_001130071.1	0	0
GLTSCR2	NM_015710.4	0	0
TNPO2	NM_001136196.1	0	0
KCNIP3	NM_013434.4	0	0
NRG1	NM_013956.3	0	1
HMX1	NM_018942.2	0	0
GPR144	NM_182611.1	0	0
ARF1	NM_001658.3	0	0
IPO5	NM_002271.4	1	0
LMNA	X03444.1	0	1
LTBP3	NM_001130144.2	0	0
ARSD	NM_001669.2	0	0
MBNL1	NM_207293.1	0	0
MDH2	NM_005918.2	0	0
NDUFAB1	NM_005003.2	0	0
ATIC	NM_004044.6	0	0
NDUFB7	NM_004146.4	0	1
NDUFB10	NM_004548.2	0	0
NDUFS3	NM_004551.2	0	0
NDUFS8	NM_002496.2	0	0
NKTR	NM_005385.3	0	0
PDE3B	NM_000922.3	0	1
GTSE1	NM_016426.6	0	0
RAB14	NM_016322.3	0	0
ATP5G3	NM_001689.4	0	0
ACP1	NM_004300.3	0	0
PIK3C2A	NM_002645.2	0	0
OCIAD1	NM_017830.2	0	0
TTC38	NM_017931.2	0	0
SAMD4B	NM_018028.2	0	0
KLK15	NM_017509.2	0	0
ATF7IP	NM_018179.3	0	0
NUP133	NM_018230.2	0	0
PCNP	NM_020357.1	0	0
PSMD8	NM_002812.4	0	0
ZNF317	NM_020933.2	0	0
RAN	NM_006325.3	0	0
RHEB	NM_005614.3	0	0
MRPS12	NM_033362.2	0	0
RPS9	NM_001013.3	0	0
FAM111A	NM_022074.3	0	0
SLC39A8	NM_022154.5	0	0
SFRS4	NM_005626.4	0	0
LOC645895	NA	0	0
MARCH7	NM_022826.2	0	0
SLC30A5	NM_022902.2	0	0
SLC26A6	NM_022911.2	0	0
SLC12A3	NM_000339.2	0	0
SNRPD2	NM_004597.5	0	0
SON	NM_138927.1	0	0
C1QBP	NM_001212.3	0	0
TPR	U69668.1	0	0
TUFM	NM_003321.4	0	0
UBE2D3	NM_181893.1	0	0
YWHAE	NM_006761.4	0	0
BAT5	NM_021160.1	0	0
SAP30L	NM_024632.5	0	0
C14orf45	NM_025057.2	0	0
SCUBE1	NM_173050.2	0	0
TTTY14	NA	0	0
CHCHD5	NM_032309.2	0	0
POLDIP3	NM_032311.3	0	0
C7orf50	NM_032350.5	0	0
SUV420H2	NM_032701.3	0	0
LRCH3	NM_032773.2	0	0
RANBP3	NM_007322.2	0	0
RNASET2	NM_003730.4	0	0
MTMR1	NM_003828.2	0	0
SPAG9	NM_001130528.2	0	0
SDCCAG1	NM_004713.3	0	0
PDLIM7	NM_005451.3	0	0
MYL10	NM_138403.4	0	0
MLL4	NM_014727.1	0	0
MATR3	NM_018834.4	0	0
CDC5L	NM_001253.2	0	0
MFN2	NM_014874.3	0	0
STUB1	NM_005861.2	1	0
ADARB1	NM_015833.3	0	0
KDELR1	NM_006801.2	1	0
IL34	NM_152456.1	0	0
CD300LG	NM_145273.2	0	0
FAM84A	NM_145175.1	0	0
CCDC13	NM_144719.3	0	0
ZFPM1	NM_153813.2	0	0
CHST13	NM_152889.1	0	0
PWWP2B	NM_138499.3	0	0
SARDH	NM_007101.3	0	0
ELAVL3	NM_001420.3	0	0
FUT7	NM_004479.3	0	0
LRRC43	NM_001098519.1	0	0
SEZ6L2	NM_201575.2	0	0
AFF4	NM_014423.3	0	0
GLP1R	NM_002062.3	0	1
PHPT1	NM_014172.4	0	0
IGFALS	NM_004970.2	0	0
AGRN	NM_198576.2	0	0
BLOC1S3	NM_212550.3	0	0
ZNF771	NM_016643.3	0	0
CPSF3L	NM_017871.4	1	0
AURKAIP1	NM_017900.2	0	0
LTB4R2	NM_019839.3	0	0
FMN2	NM_020066.4	0	0
PTBP1	NM_002819.4	0	0
PLEKHG5	NM_198681.2	0	0
SCNN1A	NM_001038.5	0	0
CDH22	NM_021248.1	0	0
PDIA2	NM_006849.2	0	0
TFRC	NM_003234.2	0	0
TRAPPC10	NM_003274.4	0	0
UBTF	NM_014233.2	0	0
AMN	NM_030943.3	0	0
FAM57B	NM_031478.4	0	0
C1orf170	AK123855.1	0	0
RUNX3	BC013362.2	0	0
RAB7L1	NM_003929.2	0	0
TPD52L3	NM_033516.5	0	0
RASL10B	NM_033315.3	0	0
FHAD1	NM_052929.1	0	0
SLC34A3	NM_080877.2	0	0
TRIM16L	NM_001037330.1	0	0
RNF207	NM_207396.2	0	0
LOC388906	NA	0	0
RPS21	NM_001024.3	1	0
OR7E104P	NA	0	0
SFRS2IP	NM_004719.2	0	0
USP34	NM_014709.3	0	0
UQCR11	NM_006830.3	1	0
KLK4	NM_004917.3	0	0
DYNC1H1	NM_001376.4	1	0
TTC3	NM_003316.3	1	0
RAF1	NM_002880.3	1	0
FYCO1	NM_024513.2	1	0
SYMPK	NM_004819.2	1	0
UQCRFS1	NM_006003.2	1	0
ROCK1	NM_005406.2	1	0
OR13C4	NM_001001919.1	1	0
VPS13C	NM_020821.1	1	0
MCM3AP	NM_003906.3	1	1
CACNG4	NM_014405.2	1	0
PHB	NM_002634.2	1	0
ADRBK1	NM_001619.3	1	0
DDX3X	NM_001356.3	1	0
SAMM50	NM_015380.4	1	0
MAST2	NM_015112.2	1	0
CDKN2A	NM_058195.2	1	1
