# Supplementary material for: Nodes and biological processes identified on the basis of network analysis in the brain of the senescence accelerated mice as an Alzheimer's disease animal model
Source: Front Aging Neurosci. 2013 Oct 29;5:65. doi: 10.3389/fnagi.2013.00065 (PMC3810591; doi:10.3389/fnagi.2013.00065)
Supplement: Supplementary file 1 [file DataSheet1.ZIP › Supplementary information and Figure legends/supplement table 5.xlsx]

## Sheet: PPI
PPI KEGG enrichment															PPI GO functional annotation
Category	Term	Count	%	PValue	Genes	List Total	Pop Hits	Pop Total	Fold Enrichment	Bonferroni	Benjamini	FDR(%)			Category	Term	Count	%	PValue	Genes	List Total	Pop Hits	Pop Total	Fold Enrichment	Bonferroni	Benjamini	FDR(%)
KEGG_PATHWAY	hsa04722:Neurotrophin signaling pathway	21	20.1923	1.61708e-16	4217, 7529, 815, 5894, 4215, 801, 7157, 7189, 387, 2885, 7534, 5595, 7533, 7532, 572, 7531, 4915, 4792, 5580, 6195, 5594	74	124	5085	11.6374	9.4369e-15	9.4369e-15	1.22125e-13			GOTERM_BP_FAT	GO:0042981~regulation of apoptosis	34	32.6923	5.31077e-17	23636, 1956, 5578, 3875, 1029, 2099, 8655, 7189, 1051, 387, 572, 81, 573, 4217, 6093, 2902, 6714, 7529, 6622, 5743, 5245, 7314, 9915, 836, 7157, 4747, 348, 351, 4088, 7534, 7531, 4792, 4609, 5594	99	804	13528	5.77858	9.62843e-14	9.62843e-14	9.02624e-14
KEGG_PATHWAY	hsa05200:Pathways in cancer	25	24.0385	7.69262e-12	1869, 5894, 5578, 1956, 1029, 7189, 387, 3320, 367, 572, 5743, 3091, 4193, 3326, 836, 7157, 9915, 2260, 2885, 5595, 4088, 4792, 4609, 4087, 5594	74	328	5085	5.23752	6.53873e-10	3.26936e-10	8.27629e-09			GOTERM_BP_FAT	GO:0050804~regulation of synaptic transmission	12	11.5385	3.75353e-09	2902, 6622, 815, 5743, 1956, 5566, 7533, 7532, 7314, 4915, 5037, 348	99	136	13528	12.057	6.80512e-06	3.24054e-07	6.37953e-06
KEGG_PATHWAY	hsa04010:MAPK signaling pathway	20	19.2308	3.14365e-09	4217, 6722, 4137, 5894, 5578, 1956, 4215, 5566, 3312, 7157, 836, 2260, 7189, 408, 2885, 5595, 4915, 4609, 6195, 5594	74	267	5085	5.14728	2.67211e-07	4.45351e-08	3.38217e-06			GOTERM_BP_FAT	GO:0043623~cellular protein complex assembly	10	9.61538	2.56675e-06	6714, 3320, 7514, 4088, 857, 3843, 3308, 4747, 4087, 4690	99	162	13528	8.43497	0.00464271	8.023e-05	0.00436239
KEGG_PATHWAY	hsa04912:GnRH signaling pathway	12	11.5385	1.02306e-07	6714, 815, 2885, 5894, 5578, 1956, 4215, 801, 5595, 5566, 5580, 5594	74	98	5085	8.41423	8.696e-06	9.66226e-07	0.000110069			GOTERM_BP_FAT	GO:0006469~regulation of protein kinase activity	7	6.73077	3.89692e-05	23636, 5578, 1029, 7532, 857, 836, 348	99	87	13528	10.9945	0.0682144	0.000811769	0.0462118
KEGG_PATHWAY	hsa04110:Cell cycle	13	12.5	1.47791e-07	1869, 7529, 1029, 4193, 7157, 993, 7534, 4088, 7533, 7532, 7531, 4609, 4087	74	125	5085	7.14649	1.25621e-05	1.25622e-06	0.000159004			GOTERM_BP_FAT	GO:0006606~protein import into nucleus	6	5.76923	0.000394341	8888, 7514, 3843, 4792, 7157, 5594	99	86	13528	9.53347	0.510847	0.00498808	0.668116
KEGG_PATHWAY	hsa04012:ErbB signaling pathway	11	10.5769	3.27687e-07	6714, 815, 2885, 5894, 5578, 1956, 5595, 572, 4609, 5594, 4690	74	87	5085	8.68826	2.7853e-05	2.32111e-06	0.000352549
KEGG_PATHWAY	hsa04114:Oocyte meiosis	12	11.5385	3.39658e-07	7529, 815, 801, 367, 5595, 5566, 7534, 7533, 7532, 7531, 6195, 5594	74	110	5085	7.49631	2.88705e-05	2.22084e-06	0.000365428
KEGG_PATHWAY	hsa04520:Adherens junction	10	9.61538	1.15711e-06	6714, 387, 1956, 4088, 5595, 2534, 81, 2260, 5594, 4087	74	77	5085	8.92418	9.83494e-05	6.14712e-06	0.00124489
KEGG_PATHWAY	hsa04720:Long-term potentiation	9	8.65385	4.53251e-06	2902, 815, 5894, 5578, 801, 5595, 5566, 6195, 5594	74	68	5085	9.09479	0.00038519	2.26624e-05	0.0048763
KEGG_PATHWAY	hsa05010:Alzheimer's disease	12	11.5385	1.66762e-05	2902, 6622, 4137, 801, 5595, 4513, 572, 836, 351, 4514, 5594, 348	74	163	5085	5.05886	0.00141649	7.46019e-05	0.01794
KEGG_PATHWAY	hsa04510:Focal adhesion	13	12.5	2.30128e-05	6093, 6714, 5894, 1956, 5578, 857, 2885, 387, 5595, 2534, 572, 81, 5594	74	201	5085	4.44433	0.0019542	9.78007e-05	0.0247561
KEGG_PATHWAY	hsa04270:Vascular smooth muscle contraction	10	9.61538	2.63863e-05	6093, 387, 5894, 5578, 185, 801, 5595, 5566, 5580, 5594	74	112	5085	6.13538	0.00224035	0.000106797	0.0283847
MetaCore KEGG enrichment															MetaCore GO functional annotation
Category	Term	Count	%	PValue	Genes	List Total	Pop Hits	Pop Total	Fold Enrichment	Bonferroni	Benjamini	FDR(%)			Category	Term	Count	%	PValue	Genes	List Total	Pop Hits	Pop Total	Fold Enrichment	Bonferroni	Benjamini	FDR(%)
KEGG_PATHWAY	hsa05200:Pathways in cancer	51	24.7573	1.20239e-26	3725, 1869, 1147, 5579, 5894, 5578, 6772, 5915, 387, 1387, 5159, 5602, 2064, 5743, 4843, 3091, 2263, 6688, 4193, 3551, 5925, 6256, 3716, 207, 9915, 2885, 4088, 5595, 2113, 4089, 4609, 6934, 4087, 5594, 861, 5599, 1956, 2033, 5970, 2932, 1029, 1499, 7189, 3320, 367, 5728, 1017, 5468, 7157, 4286, 2353	135	328	5085	5.85671	1.22644e-24	1.22644e-24	1.33955e-23			GOTERM_BP_FAT	GO:0042981~regulation of apoptosis	52	25.2427	4.74006e-20	3725, 5578, 6772, 5915, 2099, 983, 1051, 387, 10197, 6662, 6093, 2064, 6647, 5743, 3303, 8626, 5923, 3551, 6885, 6256, 1385, 7314, 207, 9915, 3717, 4747, 8682, 5590, 4088, 2113, 23411, 4609, 5594, 6934, 5599, 1956, 5970, 2932, 1029, 2073, 7189, 5515, 627, 5728, 6714, 8851, 5245, 2100, 7157, 1020, 4286, 3064	196	804	13528	4.46401	1.10017e-16	6.47158e-18	8.2913e-17
KEGG_PATHWAY	hsa04010:MAPK signaling pathway	37	17.9612	4.46654e-17	3725, 6722, 5599, 1147, 4776, 5579, 5894, 1956, 2002, 5578, 5970, 7189, 1386, 627, 5159, 5602, 27092, 4137, 4215, 3303, 5566, 2263, 5923, 3551, 6885, 207, 7157, 408, 2885, 468, 5595, 5598, 2353, 4915, 4609, 5594, 6195	135	267	5085	5.21973	4.55587e-15	1.51862e-15	4.97605e-14			GOTERM_BP_FAT	GO:0050804~regulation of synaptic transmission	14	6.79612	7.97722e-08	2904, 815, 1958, 1742, 5743, 1956, 5566, 5923, 7314, 1020, 5590, 627, 4915, 3064	196	136	13528	7.10504	0.000185134	2.20418e-06	0.000139537
KEGG_PATHWAY	hsa04722:Neurotrophin signaling pathway	24	11.6505	4.81993e-14	3725, 5602, 5599, 5781, 815, 5894, 4215, 801, 5970, 2932, 3551, 207, 7157, 7189, 387, 2885, 468, 627, 5595, 5598, 4915, 5580, 6195, 5594	135	124	5085	7.29032	4.91474e-12	9.82991e-13	5.36793e-11			GOTERM_BP_FAT	GO:0006606~protein import into nucleus	8	3.8835	0.000238556	3725, 8888, 3843, 207, 7157, 3064, 5594, 3717	196	86	13528	6.4205	0.425212	0.00235363	0.416462
KEGG_PATHWAY	hsa04912:GnRH signaling pathway	19	9.2233	4.13523e-11	3725, 5602, 6714, 5599, 815, 5894, 5579, 5578, 1956, 4215, 2002, 801, 5566, 2885, 468, 5595, 5598, 5580, 5594	135	98	5085	7.30272	4.21794e-09	4.21794e-10	4.60695e-08
KEGG_PATHWAY	hsa04310:Wnt signaling pathway	22	10.6796	2.12289e-10	6093, 3725, 5602, 5599, 815, 4776, 5579, 5578, 2033, 2932, 5566, 6885, 7157, 1499, 387, 5515, 1387, 4088, 4089, 4609, 4087, 6934	135	151	5085	5.48786	2.16535e-08	1.9685e-09	2.36505e-07
KEGG_PATHWAY	hsa04012:ErbB signaling pathway	17	8.25243	5.32573e-10	3725, 5602, 6714, 2064, 5599, 815, 5894, 5579, 5578, 1956, 2002, 2932, 207, 2885, 5595, 4609, 5594	135	87	5085	7.36015	5.43224e-08	4.17865e-09	5.93325e-07
KEGG_PATHWAY	hsa04510:Focal adhesion	24	11.6505	1.44255e-09	6093, 3725, 5602, 5728, 6714, 2064, 5599, 5894, 5579, 5578, 1956, 2002, 2932, 5923, 857, 207, 1499, 387, 2885, 5499, 5595, 2534, 5594, 5159	135	201	5085	4.49751	1.47141e-07	1.051e-08	1.60711e-06
KEGG_PATHWAY	hsa04350:TGF-beta signaling pathway	16	7.76699	4.89998e-09	6093, 2033, 3397, 1874, 6667, 5515, 387, 1387, 4088, 5934, 5595, 4089, 4086, 4609, 4087, 5594	135	87	5085	6.9272	4.99798e-07	3.12374e-08	5.45893e-06
KEGG_PATHWAY	hsa04520:Adherens junction	15	7.28155	8.04495e-09	6714, 2064, 1956, 2033, 6885, 1499, 387, 1387, 4088, 5595, 4089, 2534, 6934, 4087, 5594	135	77	5085	7.33766	8.20585e-07	4.82697e-08	8.96266e-06
KEGG_PATHWAY	hsa04720:Long-term potentiation	14	6.79612	1.50218e-08	2904, 815, 5894, 5579, 2033, 5578, 801, 5566, 1387, 468, 5499, 5595, 5594, 6195	135	68	5085	7.7549	1.53222e-06	8.51236e-08	1.67354e-05
KEGG_PATHWAY	hsa04662:B cell receptor signaling pathway	14	6.79612	5.18004e-08	3725, 1147, 4776, 5894, 5579, 5970, 2932, 3551, 207, 2885, 5595, 2353, 4067, 5594	135	75	5085	7.03111	5.28363e-06	2.78086e-07	5.77094e-05
KEGG_PATHWAY	hsa04062:Chemokine signaling pathway	21	10.1942	6.14583e-08	6093, 1147, 5894, 5579, 6772, 5970, 2932, 5566, 3551, 2931, 207, 156, 3717, 408, 5590, 387, 2885, 5595, 4067, 5580, 5594	135	187	5085	4.22995	6.26873e-06	3.13437e-07	6.8469e-05
KEGG_PATHWAY	hsa04110:Cell cycle	17	8.25243	1.19843e-07	1869, 2033, 1017, 2932, 1029, 4193, 5925, 1874, 7157, 983, 1387, 5347, 4088, 5934, 4089, 4609, 4087	135	125	5085	5.12267	1.2224e-05	5.55638e-07	0.000133514
KEGG_PATHWAY	hsa04620:Toll-like receptor signaling pathway	15	7.28155	2.86617e-07	3725, 5602, 5599, 1147, 114609, 6772, 5970, 3551, 6885, 207, 7189, 5595, 353376, 2353, 5594	135	101	5085	5.59406	2.92345e-05	1.12442e-06	0.000319311
KEGG_PATHWAY	hsa04660:T cell receptor signaling pathway	15	7.28155	6.67108e-07	3725, 1147, 4776, 5894, 5970, 2932, 3551, 6885, 207, 387, 2885, 5595, 2534, 2353, 5594	135	108	5085	5.23148	6.80428e-05	2.52018e-06	0.000743204
co-expression KEGG enrichment															co-expression GO functional annotation
Category	Term	Count	%	PValue	Genes	List Total	Pop Hits	Pop Total	Fold Enrichment	Bonferroni	Benjamini	FDR(%)			Category	Term	Count	%	PValue	Genes	List Total	Pop Hits	Pop Total	Fold Enrichment	Bonferroni	Benjamini	FDR(%)
KEGG_PATHWAY	hsa05016:Huntington's disease	13	6.59898	2.09666e-06	2902, 1350, 1340, 4716, 4728, 1742, 4706, 4713, 10975, 4722, 160, 518, 7386	66	180	5085	5.56439	0.000194971	0.000194971	0.00229529			GOTERM_BP_FAT	GO:0042773~ATP synthesis coupled electron transport	6	3.04569	0.000454737	4728, 4716, 4706, 4713, 10975, 4722	157	56	13528	9.23203	0.440058	0.251707	0.738135
KEGG_PATHWAY	hsa05012:Parkinson's disease	10	5.07614	2.97347e-05	1350, 1340, 4728, 4716, 4706, 4713, 518, 7386, 10975, 4722	66	128	5085	6.01918	0.00276155	0.00138173	0.0325472
KEGG_PATHWAY	hsa00190:Oxidative phosphorylation	10	5.07614	3.36586e-05	1350, 1340, 4728, 4716, 4706, 4713, 518, 7386, 10975, 4722	66	130	5085	5.92657	0.0031254	0.00104289	0.0368415
KEGG_PATHWAY	hsa05010:Alzheimer's disease	11	5.58376	3.39612e-05	2902, 1350, 1340, 4728, 4716, 4706, 4713, 518, 7386, 10975, 4722	66	163	5085	5.19939	0.00315346	0.000789299	0.0371727
