# Supplementary material for: Nodes and biological processes identified on the basis of network analysis in the brain of the senescence accelerated mice as an Alzheimer's disease animal model
Source: Front Aging Neurosci. 2013 Oct 29;5:65. doi: 10.3389/fnagi.2013.00065 (PMC3810591; doi:10.3389/fnagi.2013.00065)
Supplement: Supplementary file 1 [file DataSheet1.ZIP › Supplementary information and Figure legends/supplement table 6.xlsx]

## Sheet: module1_interaction
YY1	Unspecified	RAF1
RAF1	Inhibition_pp	PHB
PRKCB	Activation	RAF1
GRB10	Activation	RAF1
MAPK1	Activation	CAMK2A
ROCK1	Activation	JAK2
LYN	Activation	RAF1
AHR	Activation	RAF1
RAF1	Activation	RELA
PRMT5	Inhibition	RAF1
SP1	Unspecified	PHB
RAF1	Inhibition	RB1
ARRB1	Activation	RAF1
FYN	Activation_pp	RAF1
PDGFRB	Activation	RAF1
CAMK2A	Activation	SRF
AKT1	Inhibition	RAF1
MAPK3	Activation_pp	RAF1
SP1	Unspecified	ROCK1
SRF	Inhibition	RAF1
MAPK1	Inhibition_pp	RAF1
PRKACA	Inhibition_pp	RAF1
SP1	Unspecified	CAMK2A
UBB	Inhibition	RAF1
JAK2	Activation	RAF1
RAF1	Activation	SRC
SRC	Activation	JAK2
ATF2	Unspecified	CAMK2A
PPP1CA	Inhibition	CAMK2A
EGFR	Activation	RAF1
RAF1	Inhibition	ROCK1
TBP	Unspecified	RAF1
TBP	Unspecified	CAMK2A
CAMK2A	Inhibition	EGFR
SRC	Activation	ARRB1
CAMK2A	Activation	RAF1
GRB2	Activation	RAF1
PRKCZ	Activation	RAF1
ATF2	Unspecified	RAF1
PRKCA	Activation_pp	RAF1
RAF1	Activation	MAPK7
RAF1	Inhibition	RBL2
SRF	Unspecified	CAMK2A
PPP1CA	Activation	RAF1
CDK1	Inhibition	RAF1
SP1	Unspecified	RAF1
PHB	Inhibition	YY1
HSP90AA1	Activation_pp	RAF1
RAF1	Activation	PLK1
PRKCD	Activation_pp	RAF1
JAK1	Activation	RAF1
KRT18	pp	RAF1
YWHAH	pp	YWHAE
SRC	pp	RAF1
RAF1	pp	YWHAE
PRKCA	pp	YWHAZ
RAF1	pp	MAP3K5
RAF1	pp	YWHAG
YWHAG	pp	HSPA8
YWHAH	pp	MAP3K5
PRKCD	pp	YWHAZ
SRC	pp	YWHAH
SRC	pp	YWHAG
MAPK3	pp	MYC
BAG1	pp	AR
KRT18	pp	PRKCA
PRKCA	pp	SRC
SRC	pp	HSP90AA1
AR	pp	HSP90AA1
MYC	pp	HSP90AA1
HSP90AA1	pp	HSPA8
YWHAG	pp	KRT18
YWHAE	pp	CDC25A
YWHAB	pp	SRC
YWHAG	pp	YWHAE
PRKCD	pp	MAPK1
BAD	pp	YWHAG
YWHAE	pp	SRC
MAPK1	pp	PEBP1
YWHAB	pp	RAF1
RAF1	pp	AR
YWHAE	pp	KRT18
BAD	pp	YWHAE
MAPK1	pp	AR
KRT18	pp	YWHAZ
YWHAZ	pp	CDC25A
SRC	pp	AR
YWHAB	pp	YWHAE
BAG1	pp	HSPA8
MAPK3	pp	PRKCD
MAP3K5	pp	CDC25A
PRKCD	pp	YWHAB
BAD	pp	PRKACA
YWHAH	pp	KRT18
PRKCD	pp	SRC
HSPA8	pp	RAF1
PEBP1	pp	PRKCD
YWHAE	pp	YWHAZ
BAG1	pp	RAF1
RAF1	pp	BAD
BAD	pp	YWHAZ
HSP90AA1	pp	PRKCA
BAD	pp	YWHAB
FYN	pp	PRKCD
CDC25A	pp	YWHAB
MAPK1	pp	HSP90AA1
HSP90AA1	pp	PRKCD
RAF1	pp	PEBP1
YWHAG	pp	PRKCD
HSPA4	pp	RAF1
PRKCA	pp	YWHAG
YWHAZ	pp	MAP3K5
RAF1	pp	YWHAZ
KRT18	pp	YWHAB
AGTR1	pp	RAF1
YWHAH	pp	BAD
CDC25A	pp	AR
YWHAG	pp	YWHAB
MYC	pp	RAF1
MAP3K5	pp	YWHAE
CDC25A	pp	RAF1
YWHAG	pp	YWHAH
PEBP1	pp	PRKCA
FYN	pp	HSP90AA1
PRKACA	pp	SRC
YWHAH	pp	RAF1
PIN1	pp	RAF1
RAF1	co	LRCH3
RAF1	co	TRAPPC10
SFRS2IP	co	RAF1
RAF1	co	SLC26A6
RAF1	co	AFF4
SFRS4	co	RAF1
N4BP2L2	co	RAF1
GOLGA4	co	RAF1

## Sheet: module1_node
gene symbol	nucleotide_accession	differential expressed
PRKCA	NM_002737.2	0
YY1	NM_003403.3	0
SRF	NM_003131.2	0
PDGFRB	NM_002609.3	0
PRKACA	NM_002730.3	0
TBP	NM_003194.3	0
SP1	NM_138473.2	0
PRKCD	NM_006254.3	0
PRMT5	NM_006109.3	0
AKT1	NM_005163.2	0
PHB	NM_002634.2	1
GRB10	NM_005311.4	0
LYN	NM_002350.2	0
RB1	NM_000321.2	0
ATF2	NM_001880.2	0
UBB	NM_018955.2	0
PRKCB	NM_002738.6	0
CAMK2A	NM_015981.3	1
PPP1CA	NM_001008709.1	0
JAK2	NM_004972.3	0
HSP90AA1	NM_001017963.2	0
MAPK3	NM_002746.2	0
CDK1	NM_001786.3	0
GRB2	NM_002086.4	0
MAPK1	NM_002745.4	0
PLK1	NM_005030.3	0
EGFR	NM_005228.3	0
RBL2	NM_005611.3	0
FYN	NM_002037.3	0
PRKCZ	NM_002744.4	0
SRC	NM_005417.3	0
ARRB1	NM_004041.3	0
RELA	NM_021975.3	0
ROCK1	NM_005406.2	1
RAF1	NM_002880.3	1
AHR	NM_001621.4	0
MAPK7	NM_139034.2	0
JAK1	NM_002227.2	0
AFF4	NM_014423.3	0
N4BP2L2	NM_014887.2	0
SLC26A6	NM_022911.2	0
SFRS2IP	NM_004719.2	0
LRCH3	NM_032773.2	0
GOLGA4	NM_002078.3	0
TRAPPC10	NM_003274.4	0
SFRS4	NM_005626.4	0
KRT18	NM_000224.2	0
YWHAB	NM_003404.3	0
YWHAG	NM_012479.3	0
CDC25A	NM_001789.2	0
AGTR1	NM_031850.2	0
MAP3K5	NM_005923.3	0
BAG1	NM_004323.4	0
HSPA8	NM_006597.3	0
YWHAZ	NM_003406.3	0
HSPA4	NM_002154.3	0
PIN1	NM_006221.2	0
YWHAH	NM_003405.3	0
MYC	NM_002467.4	0
BAD	NM_004322.3	0
PEBP1	NM_002567.2	0
YWHAE	NM_006761.4	0
AR	NM_000044.2	0

## Sheet: module2_interaction
STUB1	Inhibition	AKT1
USF1	Unspecified	MAPT
GSK3B	Inhibition	MAPT
MAPK1	Activation	CAMK2A
STUB1	Inhibition_pp	MAPT
MAPK10	Inhibition	MAPT
GSK3A	Unspecified	MAPT
STUB1	Activation	SRC
CAMK2A	Unspecified_pp	MAPT
TRAF6	Inhibition	MAPT
STUB1	Inhibition	ESR1
PPP2CA	Inhibition	CAMK2A
STUB1	Inhibition	HSPA1A
MYB	Unspecified	CAMK2A
STUB1	Inhibition	HIF1A
ATF2	Unspecified	MAPT
ESR1	Activation	MAPT
STUB1	Inhibition	MYC
SP1	Unspecified	ROCK1
ATF2	Unspecified	HIF1A
STUB1	Unspecified	HSP90AA1
AP2A2	Unspecified	CAMK2A
HSPA1A	Activation	MAPT
SP1	Unspecified	CAMK2A
SP1	Unspecified	MAPT
PPP1CA	Unspecified	MAPT
AKT1	Inhibition	GSK3B
MYB	Unspecified	MAPT
MAPK8	Inhibition	MAPT
ATF2	Unspecified	CAMK2A
AP2A2	Unspecified	MAPT
PRKCA	Inhibition	MAPT
STUB1	Inhibition	HSP90AA1
ROCK1	Inhibition	MAPT
PPP1CA	Inhibition	CAMK2A
PPP2CA	Activation	MAPT
CDK5	Inhibition	MAPT
ELK1	Unspecified	CAMK2A
MAPK1	Inhibition	MAPT
SRC	Activation	MAPT
FYN	Activation_pp	MAPT
HSP90AA1	Activation	HIF1A
MYC	Unspecified	MAPT
ELK1	Unspecified	MAPT
AKT1	Unspecified	MAPT
HIF1A	Unspecified	MAPT
MAPK1	Activation	HIF1A
HSP90AA1	Inhibition	MAPT
PRKACA	Unspecified	MAPT
SNCA	pp	MAPT
MAPT	pp	PIN1
MAPT	pp	APOE
SNCA	pp	UBB
PRKCD	pp	YWHAB
YWHAB	pp	MAPT
SNCA	pp	FYN
MAPT	pp	CALM1
HSPA8	pp	MAPT
MAPT	pp	UBB
PKN1	pp	MAPT
PRKCD	pp	YWHAZ
UBB	pp	STUB1
YWHAZ	pp	MAPT
FYN	pp	PRKCD
STUB1	pp	HSPA8
FYN	pp	CASP3
YWHAB	pp	SNCA
MAPT	pp	S100B
MAPT	pp	CASP3
PIN1	pp	UBB
CASP3	pp	PKN1
SNCA	pp	CALM1
MAPT	pp	PRKCD

## Sheet: module2_node
gene symbol	nucleotide_accession	differential expressed
SNCA	NM_000345.3	0
YWHAB	NM_003404.3	0
PKN1	NM_213560.1	0
PIN1	NM_006221.2	0
CASP3	NM_004346.3	0
CALM1	NM_006888.4	0
STUB1	NM_005861.2	1
PRKCD	NM_006254.3	0
S100B	NM_006272.2	0
MAPT	NM_001123066.2	1
UBB	NM_018955.2	0
FYN	NM_002037.3	0
APOE	NM_000041.2	0
HSPA8	NM_006597.3	0
CAMK2A	NM_015981.3	1
YWHAZ	NM_003406.3	0
MYB	NM_001130173.1	0
PRKCA	NM_002737.2	0
AP2A2	NM_012305.2	0
PRKACA	NM_002730.3	0
SP1	NM_138473.2	0
GSK3A	NM_019884.2	0
ELK1	NM_005229.3	0
AKT1	NM_005163.2	0
ESR1	NM_000125.3	0
CDK5	NM_004935.3	0
MYC	NM_002467.4	0
ATF2	NM_001880.2	0
HSPA1A	NM_005345.5	0
PPP2CA	NM_002715.2	0
TRAF6	NM_145803.1	0
PPP1CA	NM_001008709.1	0
HSP90AA1	NM_001017963.2	0
MAPK1	NM_002745.4	0
USF1	NM_007122.3	0
MAPK10	NM_138982.2	0
MAPK8	NM_139049.1	0
SRC	NM_005417.3	0
GSK3B	NM_002093.3	0
HIF1A	NM_001530.3	0
ROCK1	NM_005406.2	1

## Sheet: module3_interaction
SMAD2	Activation	PTGS2
RXRA	Unspecified	PTGS2
AHR	Activation	PTGS2
RUNX2	Activation	PTGS2
ETS1	Activation	PTGS2
CHUK	Activation	PTGS2
HSF1	Activation	PTGS2
SIRT1	Inhibition	PTGS2
EGFR	Activation	PTGS2
ELAVL1	Activation	PTGS2
CREB1	Activation	PTGS2
E2F1	Activation	EGFR
EGR1	Activation	PTGS2
GATA1	Unspecified	PTGS2
STAT1	Activation	PTGS2
TCF3	Unspecified	PTGS2
ERBB2	Activation	EGFR
SP1	Activation	PTGS2
UBB	Inhibition	PTGS2
E2F1	Activation	PTGS2
AP2A2	Unspecified	PTGS2
NFYA	Unspecified	PTGS2
TAF1	Unspecified	PTGS2
CREB1	Activation	FOS
POU3F2	Unspecified	PTGS2
TP63	Activation	PTGS2
ATF2	Unspecified	HIF1A
HNF4A	Unspecified	PTGS2
NOS2	Activation	PTGS2
RELA	Activation	PTGS2
STAT1	Activation	IRF1
MYB	Activation	PTGS2
TCF7L2	Activation	PTGS2
JUN	Inhibition	RELA
PPARG	Activation	PTGS2
CREBBP	Activation	PTGS2
USF1	Activation	PTGS2
NFATC4	Unspecified	PTGS2
ELK1	Activation	PTGS2
YY1	Activation	PTGS2
EP300	Activation	FOS
PTGS2	Inhibition	TP53
EP300	Activation	PTGS2
NO intracellular	Activation	PTGS2
HIF1A	Activation	PTGS2
CTNNB1	Activation	PTGS2
E2F1	Activation	TP53
SRF	Unspecified	PTGS2
NFATC4	Activation	PTGS2
ETS1	Unspecified	PTGS2
CREB1	Activation	CEBPB
ATF4	Activation	PTGS2
IRF1	Activation	PTGS2
SMAD4	Activation	PTGS2
HIF1A	Unspecified	PTGS2
JUN	Activation	PTGS2
TBP	Unspecified	PTGS2
TP53	Activation_pp	PTGS2
CEBPB	Activation	PTGS2
RUNX1	Activation	PTGS2
EP300	Activation	TP53
ATF2	Activation	PTGS2
SPI1	Activation	PTGS2
PPARA	Activation	PTGS2
CEBPB	Activation	JUN
SMAD1	Activation	PTGS2
ERBB2	Activation	PTGS2
FOS	Activation	PTGS2
PTGS2	pp	CAV1

## Sheet: module3_node
gene symbol	nucleotide_accession	differential expressed
PTGS2	NM_000963.2	1
SRF	NM_003131.2	0
YY1	NM_003403.3	0
TP53	NM_000546.4	0
SP1	NM_138473.2	0
TBP	NM_003194.3	0
FOS	NM_005252.3	0
TP63	NM_003722.4	0
ELK1	NM_005229.3	0
PPARA	NM_001001930.2	0
ERBB2	NM_004448.2	0
RUNX2	NM_001024630.3	0
CTNNB1	NM_001904.3	0
SIRT1	NM_012238.4	0
SPI1	NM_001080547.1	0
JUN	NM_002228.3	0
SMAD2	NM_005901.4	0
CREB1	NM_134442.3	0
CREBBP	NM_004380.2	0
CHUK	NM_001278.3	0
E2F1	NM_005225.2	0
USF1	NM_007122.3	0
TCF7L2	NM_030756.4	0
PPARG	NM_015869.4	0
HSF1	NM_005526.2	0
SMAD1	NM_005900.2	0
AHR	NM_001621.4	0
NO intracellular	#N/A	0
AP2A2	NM_012305.2	0
ETS1	NM_001143820.1	0
TAF1	NM_004606.3	0
MYB	NM_001130173.1	0
CEBPB	NM_005194.2	0
RXRA	NM_002957.4	0
HNF4A	Z49825.1	0
SMAD4	NM_005359.5	0
ELAVL1	NM_001419.2	0
POU3F2	NM_005604.2	0
ATF2	NM_001880.2	0
UBB	NM_018955.2	0
EP300	NM_001429.3	0
NOS2	NM_000625.4	0
GATA1	NM_002049.3	0
IRF1	NM_002198.2	0
ATF4	NM_001675.2	0
EGR1	NM_001964.2	0
RUNX1	NM_001754.4	0
TCF3	NM_003200.2	0
EGFR	NM_005228.3	0
NFATC4	NM_001136022.1	0
NFYA	NM_002505.4	0
STAT1	NM_007315.3	0
RELA	NM_021975.3	0
HIF1A	NM_001530.3	0
CAV1	NM_001753.3	0

## Sheet: module4_interaction
YY1	Inhibition	CDKN2A
RB1	Inhibition	MDM2
PSME3	Inhibition	CDKN2A
PPARA	Activation	CDKN2A
ID1	Inhibition	CDKN2A
CDKN2A	Activation	EGR1
RARA/RXRA	Unspecified	CDKN2A
TAL1	Unspecified	CDKN2A
CDKN2A	Inhibition	MAPK8
MITF	Activation	CDKN2A
CDKN2A	Inhibition	FOXM1
CDKN2A	Inhibition_pp	MDM2
EP300	Activation	CDKN2A
SP1	Activation	CDKN2A
RB1	Inhibition	CDKN2A
ELAVL1	Inhibition	CDKN2A
UBB	Inhibition	CDKN2A
SPI1	Inhibition	CDKN2A
E2F4	Unspecified	CDKN2A
ATF4	Inhibition	CDKN2A
AR	Unspecified	CDKN2A
RB1	Inhibition	E2F4
CDKN2A	Inhibition	E2F1
SMAD1	Unspecified	CDKN2A
CDKN2A	Activation	UBE2I
MYB	Unspecified	CDKN2A
TP53	Unspecified	RB1
CTCF	Inhibition	CDKN2A
ETS1	Activation	CDKN2A
CDKN2A	Activation	CCNG1
MYC	Inhibition_pp	CDKN2A
RBL2	Inhibition	E2F4
MYC	Activation_pp	CDKN2A
E2F1	Activation	TP53
TP63	Unspecified	CDKN2A
RELA	Unspecified	CDKN2A
CREBBP	Activation	CDKN2A
MYOG	Unspecified	CDKN2A
TP53	Inhibition	CDKN2A
CDKN2A	Inhibition	TP63
E2F1	Activation	CDKN2A
TFAP4	Unspecified	CDKN2A
IKBKB	Inhibition	CDKN2A
POU3F2	Unspecified	CDKN2A
CDKN2A	Activation	TP53
CDKN2A	Inhibition	MAPK10
EP300	Activation	TP53
CDKN2A	Inhibition	SP1
CDKN2A	Inhibition	YY1
CTNNB1	Inhibition	CDKN2A
TCF7L2	Unspecified	CDKN2A
ELK1	Unspecified	CDKN2A
MDM2	Inhibition	TP53
MDM2	Inhibition	EP300
CTCF	Activation	CDKN2A
RBL2	Inhibition	CDKN2A
HNRNPD	Inhibition	CDKN2A
RB1	Inhibition	E2F1
TCF3	Activation	CDKN2A
RUNX1	Activation	CDKN2A
CDKN2A	Inhibition_pp	HIF1A
HSP90AB1	pp	CDKN2A
HIF1A	pp	MDM2
E2F1	pp_co	CDKN2A
MDM2	pp	CCNG1
CDKN2A	pp	RPS7
CDKN2A	co	PRPF31
CDKN2A	co	BAT5
CDKN2A	co	L3MBTL
CDKN2A	co	ZNF771
CDKN2A	co	ARSD
CDKN2A	co	RASL10B
SUV420H2	co	CDKN2A
RUNX3	co	CDKN2A
CDKN2A	co	ADARB1
CDKN2A	co	UBTF
MAP3K7IP1	co	CDKN2A
CDKN2A	co	DCBLD2
CDKN2A	co	GTSE1
PHPT1	co	CDKN2A
CDKN2A	co	IGFALS
GPR144	co	CDKN2A
CDKN2A	co	SARDH
CDKN2A	co	FUT7
CDKN2A	co	KLK15
C7orf50	co	CDKN2A
NRG1	co	CDKN2A
FAM111A	co	CDKN2A
CDKN2A	co	SIK1
CDKN2A	co	PDIA2
CDKN2A	co	NPB
EPN1	co	CDKN2A
CHST13	co	CDKN2A
CDKN2A	co	GP1BB
PLEKHG5	co	CDKN2A
CDKN2A	co	AGRN
CDKN2A	co	SCUBE1
SAP30L	co	CDKN2A
C14orf45	co	CDKN2A
CDKN2A	co	CNPY4
CDKN2A	co	LTBP3
ELAVL3	co	CDKN2A
APOL2	co	CDKN2A
ENOX2	co	CDKN2A
CDKN2A	co	LTB4R2
CDKN2A	co	RANBP3
CDKN2A	co	KIAA0913
CDKN2A	co	GLTSCR2
CDKN2A	co	DLG4
SNX26	co	CDKN2A
FAM84A	co	CDKN2A
CDKN2A	co	KCNIP3
MAPRE3	co	CDKN2A
AMN	co	CDKN2A
IL34	co	CDKN2A
CDKN2A	co	EMID2
LARP1	co	CDKN2A
TFRC	co	CDKN2A
CDKN2A	co	FMN2
RHEB	co	CDKN2A
CDKN2A	co	SCNN1A
CDKN2A	co	ZFPM1
CDKN2A	co	EML2
CDKN2A	co	MFSD3
RNF207	co	CDKN2A
PDLIM7	co	CDKN2A
CDKN2A	co	PWWP2B
CDKN2A	co	TNPO2
CDKN2A	co	NA
FAM57B	co	CDKN2A
TPD52L3	co	CDKN2A
CDKN2A	co	NA
CDKN2A	co	SLC12A3
CDKN2A	co	BLOC1S3
TTC38	co	CDKN2A
CDKN2A	co	NACC1
CDKN2A	co	ARAP1
RNASET2	co	CDKN2A
LMNA	co	CDKN2A
RAB7L1	co	CDKN2A
DUX1	co	CDKN2A
CDKN2A	co	PDE3B
CDKN2A	co	SRCRB4D
CDKN2A	co	CHCHD5
CDKN2A	co	SEZ6L2
CYP11B2	co	CDKN2A
CDKN2A	co	C1orf170
SLC39A8	co	CDKN2A
CDKN2A	co	MYL10

## Sheet: module4_node
gene symbol	nucleotide_accession	differential expressed
CTCF	NM_006565.2	0
RARA/RXRA	NA	0
ETS1	NM_001143820.1	0
MYB	NM_001130173.1	0
YY1	NM_003403.3	0
HNRNPD	NM_031370.2	0
TP53	NM_000546.4	0
PSME3	NM_176863.1	0
CCNG1	NM_004060.3	0
AR	NM_000044.2	0
SP1	NM_138473.2	0
IKBKB	NM_001556.1	0
E2F4	NM_001950.3	0
UBE2I	NM_003345.3	0
TP63	NM_003722.4	0
ELK1	NM_005229.3	0
PPARA	NM_001001930.2	0
ELAVL1	NM_001419.2	0
POU3F2	NM_005604.2	0
MYC	NM_002467.4	0
RB1	NM_000321.2	0
CTNNB1	NM_001904.3	0
ID1	NM_002165.2	0
UBB	NM_018955.2	0
CDKN2A	NM_058195.2	1
MDM2	NM_002392.3	0
EP300	NM_001429.3	0
TAL1	NM_003189.2	0
FOXM1	NM_202002.1	0
SPI1	NM_001080547.1	0
MITF	NM_198159.1	0
CREBBP	NM_004380.2	0
ATF4	NM_001675.2	0
EGR1	NM_001964.2	0
E2F1	NM_005225.2	0
RUNX1	NM_001754.4	0
TCF3	NM_003200.2	0
MAPK10	NM_138982.2	0
MAPK8	NM_139049.1	0
RBL2	NM_005611.3	0
TCF7L2	NM_030756.4	0
MYOG	NM_002479.4	0
RELA	NM_021975.3	0
HIF1A	NM_001530.3	0
SMAD1	NM_005900.2	0
TFAP4	NM_003223.2	0
RPS7	NM_001011.3	0
E2F1	NM_005225.2	0
HSP90AB1	NM_007355.2	0
UBTF	NM_014233.2	0
ELAVL3	NM_001420.3	0
IL34	NM_152456.1	0
RHEB	NM_005614.3	0
PDIA2	NM_006849.2	0
DUX1	NM_012146.1	0
NPB	NM_148896.3	0
SARDH	NM_007101.3	0
DCBLD2	NM_080927.3	0
EML2	NM_012155.1	0
SUV420H2	NM_032701.3	0
EMID2	NM_133457.2	0
RANBP3	NM_007322.2	0
SEZ6L2	NM_201575.2	0
IGFALS	NM_004970.2	0
NRG1	NM_013956.3	0
LMNA	X03444.1	0
KLK15	NM_017509.2	0
RUNX3	BC013362.2	0
AGRN	NM_198576.2	0
SNX26	NM_052948.2	0
CHCHD5	NM_032309.2	0
PDE3B	NM_000922.3	0
LARP1	NM_033551.2	0
L3MBTL	NM_015478.5	0
TTC38	NM_017931.2	0
LTB4R2	NM_019839.3	0
PWWP2B	NM_138499.3	0
CYP11B2	NM_000498.3	0
ARSD	NM_001669.2	0
C7orf50	NM_032350.5	0
C1orf170	AK123855.1	0
BAT5	NM_021160.1	0
SIK1	NM_173354.3	0
RASL10B	NM_033315.3	0
SRCRB4D	NM_080744.1	0
FAM111A	NM_022074.3	0
CNPY4	NM_152755.1	0
PDLIM7	NM_005451.3	0
NA	#N/A	0
APOL2	NM_145637.1	0
SAP30L	NM_024632.5	0
MAP3K7IP1	NM_006116.2	0
KCNIP3	NM_013434.4	0
GP1BB	L20860.1	0
CHST13	NM_152889.1	0
NA	#N/A	0
RNF207	NM_207396.2	0
LTBP3	NM_001130144.2	0
SLC39A8	NM_022154.5	0
TNPO2	NM_001136196.1	0
MYL10	NM_138403.4	0
TFRC	NM_003234.2	0
C14orf45	NM_025057.2	0
PRPF31	NM_015629.3	0
KIAA0913	NM_015037.2	0
SLC12A3	NM_000339.2	0
TPD52L3	NM_033516.5	0
GLTSCR2	NM_015710.4	0
RAB7L1	NM_003929.2	0
DLG4	NM_001365.3	0
SCUBE1	NM_173050.2	0
AMN	NM_030943.3	0
SCNN1A	NM_001038.5	0
NACC1	NM_052876.2	0
MAPRE3	NM_012326.2	0
EPN1	NM_001130071.1	0
BLOC1S3	NM_212550.3	0
RNASET2	NM_003730.4	0
ADARB1	NM_015833.3	0
PHPT1	NM_014172.4	0
FMN2	NM_020066.4	0
ZNF771	NM_016643.3	0
FAM84A	NM_145175.1	0
PLEKHG5	NM_198681.2	0
FUT7	NM_004479.3	0
GTSE1	NM_016426.6	0
ARAP1	NM_001040118.2	0
MFSD3	NM_138431.1	0
GPR144	NM_182611.1	0
ENOX2	NM_182314.1	0
ZFPM1	NM_153813.2	0
FAM57B	NM_031478.4	0
HMX1	NM_018942.2	0

## Sheet: module5_interaction
CAMK2A	Unspecified	CREB1
CAMK2A	Unspecified	POU5F1
GATA1	Unspecified	CAMK2A
MAPK1	Activation	CAMK2A
GRIN2B	Inhibition	CAMK2A
CAMK2A	Unspecified	GRIN2B
SMAD3	Unspecified	CAMK2A
NO intracellular	Inhibition	CAMK2A
GRIN2B	Activation	CAMK2A
CAMK2A	Inhibition	SMAD4
CAMK2A	Activation_pp	HSF1
CAMK2A	Inhibition	SMAD3
CAMK2A	Activation	MYOG
ERBB2	Activation	EGFR
CAMK2A	Unspecified_pp	MAPT
CAMK2A	Inhibition	PEA15
CAMK2A	Inhibition_pp	SMAD2
CAMK2A	Unspecified	RASGRF1
PPP2CA	Inhibition	CAMK2A
MYB	Unspecified	CAMK2A
CAMK2A	Activation_pp	SRF
ATF2	Unspecified	MAPT
SRF	Inhibition	RAF1
MAPK1	Inhibition	RAF1
AP2A2	Unspecified	CAMK2A
SP1	Unspecified	CAMK2A
CAMK2A	Unspecified	ERBB2
TFAP4	Unspecified	CAMK2A
CAMK2A	Inhibition	CALM1
PPP1CA	Unspecified	MAPT
SP1	Unspecified	MAPT
CEBPB	Unspecified_pp	CAMK2A
MYB	Unspecified	MAPT
ATF2	Unspecified	CAMK2A
AP2A2	Unspecified	MAPT
PPP1CA	Inhibition	CAMK2A
PPP2CA	Activation	MAPT
EGFR	Activation	RAF1
TBP	Unspecified	CAMK2A
TBP	Unspecified	RAF1
ELK1	Unspecified	CAMK2A
CAMK2A	Inhibition_pp	EGFR
CAMK2A	Inhibition	ETS1
CAMK2A	Activation	CREB1
CAMK2A	Activation	RAF1
MAPK1	Inhibition	MAPT
CREB1	Activation	CEBPB
ATF2	Unspecified	RAF1
CAMK2A	Activation	STAT1
SRF	Unspecified_pp	CAMK2A
ELK1	Unspecified	MAPT
CAMK2A	Inhibition	NCOR2
CALM1	Activation	CAMK2A
PPP1CA	Activation	RAF1
SP1	Unspecified	RAF1
CAMK2A	Activation_pp	MAPT
CAMK2A	Activation	MAP3K7
RUNX1	Unspecified	CAMK2A
EGFR	pp	CEBPB
CAMK2A	pp	PDC
SRF	pp	CEBPB
CEBPB	pp	HSF1
CAMK2A	pp	KRT18
CAMK2A	pp	ACTN4
KRT18	pp	EGFR
GRIN1	pp	CAMK2A
CAMK2A	pp	GFAP

## Sheet: module5_node
gene symbol	nucleotide_accession	differential expressed
KRT18	NM_000224.2	0
CEBPB	NM_005194.2	0
GFAP	NM_002055.3	0
HSF1	NM_005526.2	0
SMAD2	NM_005901.4	0
PDC	NM_002597.3	0
CAMK2A	NM_015981.3	1
EGFR	NM_005228.3	0
SRF	NM_003131.2	0
MAPT	NM_001123066.2	1
GRIN1	NM_007327.2	0
ACTN4	NM_004924.3	0
NCOR2	NM_006312.3	0
AP2A2	NM_012305.2	0
GRIN2B	NM_000834.3	0
MYB	NM_001130173.1	0
ETS1	NM_001143820.1	0
TBP	NM_003194.3	0
POU5F1	NM_002701.4	0
SP1	NM_138473.2	0
ELK1	NM_005229.3	0
MAP3K7	NM_145331.1	0
CALM1	NM_006888.4	0
PEA15	NM_003768.3	0
ERBB2	NM_004448.2	0
SMAD4	NM_005359.5	0
ATF2	NM_001880.2	0
PPP2CA	NM_002715.2	0
PPP1CA	NM_001008709.1	0
GATA1	NM_002049.3	0
CREB1	NM_134442.3	0
MAPK1	NM_002745.4	0
RASGRF1	L26584.1	0
SMAD3	NM_005902.3	0
RUNX1	NM_001754.4	0
STAT1	NM_007315.3	0
MYOG	NM_002479.4	0
TFAP4	NM_003223.2	0
RAF1	NM_002880.3	1
NO intracellular	#N/A	0

[truncated: 10 more sheets: module6_interaction, module6_node, module7_interaction, module7_node, module8_interaction, module8_node, module9_interaction, module9_node, module10_interaction, module10_node]
