# Supplementary material for: Nodes and biological processes identified on the basis of network analysis in the brain of the senescence accelerated mice as an Alzheimer's disease animal model
Source: Front Aging Neurosci. 2013 Oct 29;5:65. doi: 10.3389/fnagi.2013.00065 (PMC3810591; doi:10.3389/fnagi.2013.00065)
Supplement: Supplementary file 1 [file DataSheet1.ZIP › Supplementary information and Figure legends/supplement table 7.xlsx]

## Sheet: Sheet1
GO functional annotation															KEGG enrichment
	Category	Term	Count	PValue	Genes	List Total	Pop Hits	Pop Total	Fold Enrichment	Bonferroni	Benjamini	FDR(%)				Category	Term	Count	%	PValue	Genes	List Total	Pop Hits	Pop Total	Fold Enrichment	Bonferroni	Benjamini	FDR(%)
module1	GOTERM_BP_FAT	GO:0042981~regulation of apoptosis	20	8.32067e-10	6093, 4217, 6714, 7529, 5578, 1956, 5245, 5970, 3875, 7314, 207, 983, 3717, 5590, 7534, 572, 7531, 573, 4609, 5594	61	804	13528	5.51668	1.01262e-06	1.26578e-07	1.34753e-06			module1	KEGG_PATHWAY	hsa04722:Neurotrophin signaling pathway	16	25.3968	1.51161e-13	4217, 7529, 815, 5894, 5970, 207, 2885, 7534, 5595, 7533, 7532, 572, 7531, 5598, 5580, 5594	49	124	5085	13.3904	1.14921e-11	1.14921e-11	1.59117e-10
module1	GOTERM_BP_FAT	GO:0050804~regulation of synaptic transmission	8	2.20231e-06	5590, 815, 1956, 5566, 7533, 7532, 7314, 5037	61	136	13528	13.0453	0.00267663	7.44477e-05	0.00356658			module1	KEGG_PATHWAY	hsa04010:MAPK signaling pathway	18	28.5714	1.03442e-10	4217, 6722, 5894, 5579, 5578, 1956, 5970, 5566, 3312, 207, 408, 2885, 1386, 5595, 5598, 4609, 5594, 5159	49	267	5085	6.9961	7.86161e-09	3.93081e-09	1.08852e-07
module1	GOTERM_BP_FAT	GO:0000082~G1/S transition of mitotic cell cycle	5	0.000108091	815, 993, 1956, 5925, 207	61	56	13528	19.8009	0.123268	0.00187758	0.17491			module1	KEGG_PATHWAY	hsa04012:ErbB signaling pathway	12	19.0476	2.60271e-10	6714, 815, 5579, 2885, 5894, 5578, 1956, 5595, 572, 207, 4609, 5594	49	87	5085	14.3139	1.97806e-08	3.95612e-09	2.73883e-07
module1	GOTERM_BP_FAT	GO:0045941~positive regulation of transcription	11	0.000168196	6722, 6908, 5970, 367, 7533, 5925, 196, 7314, 6667, 4609, 5594	61	564	13528	4.32531	0.185118	0.00262107	0.272046			module1	KEGG_PATHWAY	hsa04540:Gap junction	12	19.0476	3.34832e-10	6714, 5579, 2885, 5894, 5578, 1956, 5595, 5566, 5598, 983, 5159, 5594	49	89	5085	13.9922	2.54473e-08	4.24121e-09	3.52344e-07
module2	GOTERM_BP_FAT	GO:0042981~regulation of apoptosis	19	2.3307e-12	6093, 6714, 7529, 5599, 6622, 5578, 3303, 2932, 2099, 7314, 207, 836, 348, 7189, 1020, 5515, 7534, 4609, 5594	41	804	13528	7.79735	3.05554e-09	3.05554e-09	3.80943e-09			module1	KEGG_PATHWAY	hsa04912:GnRH signaling pathway	12	19.0476	9.66472e-10	6714, 815, 5579, 2885, 5894, 5578, 1956, 5595, 5566, 5598, 5580, 5594	49	98	5085	12.7072	7.34519e-08	1.04931e-08	1.01702e-06
module2	GOTERM_BP_FAT	GO:0050804~regulation of synaptic transmission	6	4.73095e-05	1020, 6622, 815, 5566, 7314, 348	41	136	13528	14.5567	0.0601399	0.001265	0.0772976			module1	KEGG_PATHWAY	hsa05200:Pathways in cancer	16	25.3968	1.57372e-07	5894, 5579, 5578, 1956, 5970, 5925, 3716, 207, 2885, 3320, 367, 5595, 572, 4609, 5159, 5594	49	328	5085	5.06222	1.19602e-05	9.96687e-07	0.000165602
module2	GOTERM_BP_FAT	GO:0051248~regulation of protein metabolic process	7	1.67193e-05	1020, 7529, 6622, 5515, 5578, 7314, 5580	41	187	13528	12.3511	0.0216807	0.00054783	0.0273236			module2	KEGG_PATHWAY	hsa04012:ErbB signaling pathway	10	24.3902	4.05321e-09	5602, 6714, 5599, 815, 5578, 2002, 2932, 207, 4609, 5594	36	87	5085	16.2356	2.95885e-07	2.95885e-07	4.23072e-06
module3	GOTERM_BP_FAT	GO:0045941~regulation of transcription	38	2.15447e-39	3725, 861, 6722, 860, 1869, 1958, 2033, 2002, 5970, 6872, 196, 1499, 5465, 7391, 1051, 3172, 6929, 4800, 6908, 1387, 3659, 3091, 8626, 6688, 1385, 6256, 6667, 5468, 7314, 7157, 468, 2113, 4089, 2353, 4086, 5454, 6934, 4087	54	564	13528	16.8789	3.16922e-36	1.58461e-36	3.57127e-36			module2	KEGG_PATHWAY	hsa04722:Neurotrophin signaling pathway	11	26.8293	5.66456e-09	7189, 5602, 7529, 5599, 815, 801, 2932, 7534, 207, 5580, 5594	36	124	5085	12.5302	4.13513e-07	2.06756e-07	5.91263e-06
module3	GOTERM_BP_FAT	GO:0009891~regulation of biosynthetic process	39	1.13291e-37	3725, 861, 6722, 860, 1869, 1958, 2033, 2002, 1956, 5970, 6872, 196, 1499, 5465, 7391, 1051, 3172, 6929, 4800, 6908, 1387, 3659, 3091, 6688, 8626, 1385, 6256, 6667, 5468, 7314, 7157, 468, 2113, 4089, 2353, 4086, 5454, 6934, 4087	54	695	13528	14.0579	1.66651e-34	1.85168e-35	1.87793e-34			module2	KEGG_PATHWAY	hsa04010:MAPK signaling pathway	14	34.1463	9.02059e-09	5602, 5599, 4137, 5578, 3303, 2002, 5566, 3312, 207, 836, 7189, 1386, 4609, 5594	36	267	5085	7.40637	6.58503e-07	2.19501e-07	9.41563e-06
module3	GOTERM_BP_FAT	GO:0042981~regulation of apoptosis	15	1.67638e-06	3725, 2064, 1956, 5743, 6772, 5970, 8626, 6256, 1385, 7314, 7157, 1051, 2113, 23411, 6934	54	804	13528	4.67385	0.00246291	4.40339e-05	0.00277875			module2	KEGG_PATHWAY	hsa04912:GnRH signaling pathway	10	24.3902	1.18127e-08	5602, 6714, 5599, 815, 5578, 2002, 801, 5566, 5580, 5594	36	98	5085	14.4133	8.62327e-07	2.15582e-07	1.233e-05
module3	GOTERM_BP_FAT	GO:0002520~immune system development	9	1.0847e-05	861, 6929, 1147, 1958, 3659, 5468, 6667, 7157, 1499	54	276	13528	8.16908	0.0158293	0.000221586	0.0179785			module2	KEGG_PATHWAY	hsa04510:Focal adhesion	11	26.8293	5.76152e-07	6093, 5602, 6714, 5599, 5578, 2002, 5499, 2932, 2534, 207, 5594	36	201	5085	7.7301	4.20582e-05	8.41178e-06	0.000601382
module3	GOTERM_BP_FAT	GO:0070271~protein complex biogenesis	10	0.000134201	6908, 1387, 4089, 8626, 857, 6872, 4086, 7157, 1499, 4087	54	505	13528	4.96076	0.179157	0.00212058	0.222221			module2	KEGG_PATHWAY	hsa04910:Insulin signaling pathway	9	21.9512	2.57875e-06	5602, 5599, 2002, 5499, 801, 2932, 5566, 207, 5594	36	135	5085	9.41667	0.000188231	3.13743e-05	0.00269165
module3	GOTERM_BP_FAT	GO:0030308~negative regulation of cell growth	5	0.000454667	3172, 4089, 8626, 5468, 7157	54	92	13528	13.6151	0.487763	0.00533744	0.750999			module2	KEGG_PATHWAY	hsa04310:Wnt signaling pathway	9	21.9512	5.98428e-06	6093, 5602, 5599, 815, 5515, 5578, 2932, 5566, 4609	36	151	5085	8.41887	0.000436759	6.24058e-05	0.00624618
module4	GOTERM_BP_FAT	GO:0045941~regulation of transcription	29	1.8902e-15	E2F1, PPARA, MITF, SPI1, TP63, ELK1, CTCF, TCF7L2, CTNNB1, POU3F2, MYOG, AGRN, RUNX1, MYC, TCF3, EGR1, AR, RELA, CREBBP, TP53, RB1, SMAD1, ATF4, HIF1A, EP300, SP1, ETS1, UBB, MAPRE3	107	564	13528	6.50083	2.68385e-12	5.36793e-13	3.11973e-12			module2	KEGG_PATHWAY	hsa04114:Oocyte meiosis	8	19.5122	7.46751e-06	7529, 815, 5515, 5499, 801, 5566, 7534, 5594	36	110	5085	10.2727	0.000544982	6.8139e-05	0.00779427
module4	GOTERM_BP_FAT	GO:0009891~positive regulation of biosynthetic process	30	4.82766e-14	E2F1, HSP90AB1, PPARA, MITF, SPI1, TP63, ELK1, CTCF, TCF7L2, CTNNB1, POU3F2, MYOG, AGRN, RUNX1, MYC, TCF3, EGR1, AR, RELA, CREBBP, TP53, RB1, SMAD1, ATF4, HIF1A, EP300, SP1, ETS1, UBB, MAPRE3	107	695	13528	5.45741	6.86751e-11	6.24323e-12	7.97251e-11			module2	KEGG_PATHWAY	hsa05020:Prion diseases	5	12.1951	8.46699e-05	2002, 3303, 5566, 2534, 5594	36	35	5085	20.1786	0.0061621	0.000514965	0.0883426
module4	GOTERM_BP_FAT	GO:0042981~regulation of apoptosis	17	0.000502201	NACC1, RELA, MITF, TP53, TP63, TCF7L2, KCNIP3, CDKN2A, ETS1, PLEKHG5, MAPK8, PSME3, UBB, IKBKB, NRG1, MYC, RUNX3	107	804	13528	2.67327	0.51047	0.014472	0.825814			module2	KEGG_PATHWAY	hsa04720:Long-term potentiation	6	14.6341	8.76869e-05	815, 5578, 5499, 801, 5566, 5594	36	68	5085	12.4632	0.00638098	0.000492296	0.0914891
module5	GOTERM_BP_FAT	GO:0009891~regulation of biosynthetic process	15	1.59111e-09	861, 6722, 2902, 2002, 1956, 1385, 6667, 1051, 6908, 4088, 4089, 2113, 4656, 4087, 5594	38	695	13528	7.68345	1.55292e-06	3.88231e-07	2.50613e-06			module2	KEGG_PATHWAY	hsa04270:Vascular smooth muscle contraction	7	17.0732	9.62582e-05	6093, 5578, 5499, 801, 5566, 5580, 5594	36	112	5085	8.82812	0.00700256	0.000501816	0.100428
module5	GOTERM_BP_FAT	GO:0045941~regulation of transcription	14	1.42149e-09	861, 6722, 2902, 2002, 1385, 6667, 1051, 6908, 4088, 4089, 2113, 4656, 4087, 5594	38	564	13528	8.83688	1.38738e-06	4.6246e-07	2.23897e-06			module2	KEGG_PATHWAY	hsa05010:Alzheimer's disease	8	19.5122	9.63759e-05	1020, 6622, 4137, 801, 2932, 836, 5594, 348	36	163	5085	6.93252	0.00701109	0.000468942	0.100551
module5	GOTERM_BP_FAT	GO:0042981~regulation of apoptosis	15	1.03869e-08	2902, 2064, 1956, 6772, 5923, 3875, 6885, 1385, 8682, 1051, 5515, 4088, 2113, 81, 5594	38	804	13528	6.64179	1.01376e-05	8.44802e-07	1.63602e-05			module3	KEGG_PATHWAY	hsa05200:Pathways in cancer	23	42.5926	5.81482e-17	3725, 861, 2064, 1869, 1147, 1956, 6772, 5743, 2033, 4843, 5970, 3091, 6688, 6256, 5468, 7157, 1499, 1387, 4089, 2113, 2353, 4087, 6934	40	328	5085	8.91425	7.21645e-15	7.21645e-15	1.11022e-13
module5	GOTERM_BP_FAT	GO:0022604~regulation of cell morphogenesis	5	0.000433002	2902, 4137, 4088, 4089, 4087	38	131	13528	13.5878	0.344726	0.00779724	0.679838			module3	KEGG_PATHWAY	hsa04310:Wnt signaling pathway	9	16.6667	1.41413e-05	3725, 4776, 1387, 2033, 4089, 7157, 1499, 4087, 6934	40	151	5085	7.57699	0.000918772	0.000153187	0.0144119
module5	GOTERM_BP_FAT	GO:0050804~regulation of synaptic transmission	5	0.00049897	2902, 2904, 815, 1956, 5923	38	136	13528	13.0882	0.385604	0.00850948	0.783031			module3	KEGG_PATHWAY	hsa04010:MAPK signaling pathway	11	20.3704	2.20703e-05	3725, 6722, 1147, 4776, 1956, 2002, 468, 5970, 1386, 2353, 7157	40	267	5085	5.23736	0.00143355	0.000204919	0.0224917
module6	GOTERM_BP_FAT	GO:0006928~cell motion	9	2.96268e-07	1020, 6714, 3091, 627, 2113, 2534, 7314, 5454, 4690	22	475	13528	11.6509	0.000236394	0.000236394	0.000454622			module3	KEGG_PATHWAY	hsa04350:TGF-beta signaling pathway	6	11.1111	0.000475603	1387, 2033, 4089, 6667, 4086, 4087	40	87	5085	8.76724	0.0304484	0.00237575	0.483675
module6	GOTERM_BP_FAT	GO:0042981~regulation of apoptosis	10	1.35994e-06	7189, 1020, 6714, 627, 2113, 5923, 1385, 7314, 983, 8655	22	804	13528	7.64812	0.00108465	0.00054247	0.00208681			module4	KEGG_PATHWAY	hsa05200:Pathways in cancer	21	16.4062	8.18498e-11	E2F1, HSP90AB1, AR, RELA, CREBBP, MITF, TP53, SPI1, RB1, MAPK10, TCF7L2, CTNNB1, CDKN2A, EP300, HIF1A, ETS1, MDM2, MAPK8, RUNX1, IKBKB, MYC	57	328	5085	17.6104	6.54798e-09	6.54798e-09	8.70158e-08
module6	GOTERM_BP_FAT	GO:0050804~regulation of synaptic transmission	6	1.70549e-06	1020, 1742, 627, 5923, 7314, 4915	22	136	13528	27.1283	0.00136006	0.00027216	0.00261704			module4	KEGG_PATHWAY	hsa04110:Cell cycle	10	7.8125	7.01994e-06	E2F1, CDKN2A, EP300, E2F4, RBL2, CREBBP, TP53, MDM2, RB1, MYC	57	125	5085	8.41887	0.000561439	0.000140389	0.00746276
module6	GOTERM_BP_FAT	GO:0007167~enzyme linked receptor protein signaling pathway	7	9.83434e-06	1020, 6714, 5781, 1385, 3716, 4915, 4690	22	342	13528	12.5859	0.00781712	0.000560403	0.0150897			module4	KEGG_PATHWAY	hsa04350:TGF-beta signaling pathway	8	6.25	3.95557e-05	EP300, E2F4, RBL2, SP1, ID1, CREBBP, SMAD1, MYC	57	87	5085	5.16768	0.00315952	0.000527281	0.0420443
module6	GOTERM_BP_FAT	GO:0007243~protein kinase cascade	6	0.00021114	7189, 1020, 6714, 5781, 2534, 3716	22	370	13528	9.9715	0.155075	0.00466984	0.323505			module5	KEGG_PATHWAY	hsa04520:Adherens junction	8	20.5128	1.6546e-07	2064, 1956, 4088, 4089, 6885, 81, 5594, 4087	30	77	5085	17.6104	1.09203e-05	5.46016e-06	0.000169173
module7	GOTERM_BP_FAT	GO:0045941~regulation of transcription	7	1.15324e-05	1051, 5970, 3091, 2113, 6667, 4656, 5594	15	564	13528	11.1934	0.00640302	0.00213891	0.0168578			module5	KEGG_PATHWAY	hsa04720:Long-term potentiation	7	17.9487	1.70531e-06	2902, 2904, 815, 5894, 5499, 801, 5594	30	68	5085	17.4485	0.000112544	3.75162e-05	0.00174357
module7	GOTERM_BP_FAT	GO:0051254~positive regulation of RNA metabolic process	6	8.53695e-05	1051, 5970, 3091, 2113, 6667, 4656	15	481	13528	11.2499	0.0464399	0.0039549	0.124728			module5	KEGG_PATHWAY	hsa05200:Pathways in cancer	10	25.641	5.4761e-05	861, 2064, 5894, 1956, 6772, 4088, 2113, 4089, 5594, 4087	30	328	5085	5.16768	0.0036078	0.000903173	0.0559757
module7	GOTERM_BP_FAT	GO:0042981~regulation of apoptosis	7	8.59794e-05	1051, 5590, 387, 5970, 2113, 2099, 5594	15	804	13528	7.85207	0.0467638	0.00367727	0.125619			module5	KEGG_PATHWAY	hsa04010:MAPK signaling pathway	9	23.0769	8.50293e-05	6722, 4137, 5894, 1956, 2002, 1386, 5923, 6885, 5594	30	267	5085	5.71348	0.00559645	0.0011218	0.0869032
module7	GOTERM_BP_FAT	GO:0006954~inflammatory response	5	0.000270524	1051, 114609, 5970, 3091, 177	15	325	13528	13.8749	0.139896	0.0083374	0.394748			module5	KEGG_PATHWAY	hsa04912:GnRH signaling pathway	6	15.3846	0.000197454	815, 5894, 1956, 2002, 801, 5594	30	98	5085	10.3776	0.0129487	0.00130248	0.201701
module8	GOTERM_BP_FAT	GO:0006873~cellular ion homeostasis	9	7.48939e-06	2904, 6622, 5579, 5578, 185, 142680, 2767, 2740, 857	39	374	13528	8.34718	0.00830851	0.00119118	0.0119951			module8	KEGG_PATHWAY	hsa04912:GnRH signaling pathway	9	19.1489	7.81454e-08	6714, 5579, 5578, 1956, 801, 5595, 5566, 2767, 5580	32	98	5085	14.5934	5.93903e-06	2.96952e-06	8.22324e-05
module8	GOTERM_BP_FAT	GO:0016310~phosphorylation	12	7.958e-06	6714, 6622, 5579, 5578, 1956, 5595, 5566, 1017, 156, 5580, 5159, 4087	39	800	13528	5.20308	0.00882606	0.00110754	0.0127456			module8	KEGG_PATHWAY	hsa04540:Gap junction	8	17.0213	7.41457e-07	6714, 5579, 5578, 1956, 5595, 5566, 2767, 5159	32	89	5085	14.2837	5.63491e-05	1.87834e-05	0.000780233
module8	GOTERM_BP_FAT	GO:0050804~regulation of synaptic transmission	6	3.6675e-05	2904, 6622, 1956, 5566, 7314, 5037	39	136	13528	15.3032	0.0400333	0.00194366	0.0587263			module8	KEGG_PATHWAY	hsa04270:Vascular smooth muscle contraction	8	17.0213	3.54068e-06	5579, 5578, 185, 801, 5595, 5566, 2767, 5580	32	112	5085	11.3504	0.000269056	6.72708e-05	0.0037258
module8	GOTERM_BP_FAT	GO:0051248~regulation of protein metabolic process	6	0.000165828	6622, 5578, 857, 7314, 5580, 5037	39	187	13528	11.1296	0.168686	0.0052646	0.265277			module8	KEGG_PATHWAY	hsa05200:Pathways in cancer	11	23.4043	1.42388e-05	1869, 5579, 3320, 5578, 1956, 4088, 5595, 1017, 4193, 5159, 4087	32	328	5085	5.32917	0.00108157	0.000180343	0.0149824
module10	GOTERM_BP_FAT	GO:0009891~regulation of biosynthetic process	19	1.95941e-13	861, 860, 5970, 3091, 1017, 196, 2100, 7314, 207, 7157, 6929, 3320, 367, 4088, 4089, 3659, 4086, 4609, 4087	41	695	13528	9.02025	2.63559e-10	5.27117e-11	3.21287e-10			module8	KEGG_PATHWAY	hsa04720:Long-term potentiation	6	12.766	4.78345e-05	2904, 5579, 5578, 801, 5595, 5566	32	68	5085	14.0211	0.00362891	0.000519223	0.0503248
module10	GOTERM_BP_FAT	GO:0042981~regulation of apoptosis	16	3.5581e-09	5728, 6714, 2064, 6647, 3303, 5970, 2100, 2099, 7314, 207, 7157, 5590, 4088, 573, 4609, 3064	41	804	13528	6.56619	4.78563e-06	2.39282e-07	5.8339e-06			module8	KEGG_PATHWAY	hsa04020:Calcium signaling pathway	8	17.0213	6.86895e-05	5579, 5578, 185, 1956, 801, 5566, 2767, 5159	32	176	5085	7.22301	0.00520698	0.00065236	0.0722584
module10	GOTERM_BP_FAT	GO:0070271~protein complex biogenesis	10	1.27464e-05	6714, 5590, 3320, 4088, 4089, 3308, 4086, 7157, 4609, 4087	41	505	13528	6.53369	0.0169979	0.000380905	0.020897			module8	KEGG_PATHWAY	hsa04144:Endocytosis	7	14.8936	0.000715517	161, 408, 6714, 1956, 4193, 4734, 156	32	184	5085	6.04535	0.0529456	0.0054251	0.750379
module10	GOTERM_BP_FAT	GO:0031053~primary microRNA processing	3	8.4771e-05	4088, 4086, 4087	41	5	13528	197.971	0.107762	0.00183737	0.138901			module8	KEGG_PATHWAY	hsa04010:MAPK signaling pathway	8	17.0213	0.00090059	408, 27092, 5579, 5578, 1956, 5595, 5566, 5159	32	267	5085	4.76124	0.0661838	0.00525351	0.943638
module10	GOTERM_BP_FAT	GO:0001707~mesoderm formation	4	0.00015981	4088, 4086, 3064, 4087	41	36	13528	36.6612	0.193428	0.00298112	0.261704			module9	KEGG_PATHWAY	hsa05200:Pathways in cancer	5	20.8333	0.000966725	5970, 4088, 6688, 3716, 7157	9	328	5085	8.6128	0.0370179	0.0186835	0.875703
															module10	KEGG_PATHWAY	hsa05200:Pathways in cancer	15	36.5854	2.89317e-10	861, 5728, 2064, 4843, 5970, 3091, 1017, 207, 7157, 3320, 367, 4088, 4089, 4609, 4087	29	328	5085	8.01882	1.76483e-08	1.76483e-08	2.90963e-07
															module10	KEGG_PATHWAY	hsa04010:MAPK signaling pathway	8	19.5122	0.000464366	4137, 3303, 5970, 5598, 3312, 207, 7157, 4609	29	267	5085	5.25378	0.0279353	0.00353535	0.466027
															module10	KEGG_PATHWAY	hsa04110:Cell cycle	6	14.6341	0.000517124	4088, 1017, 4089, 7157, 4609, 4087	29	125	5085	8.41655	0.0310601	0.00349972	0.518849
															module10	KEGG_PATHWAY	hsa04520:Adherens junction	5	12.1951	0.000755334	2064, 6714, 4088, 4089, 4087	29	77	5085	11.386	0.0450466	0.00459867	0.757037
															module10	KEGG_PATHWAY	hsa04010:MAPK signaling pathway	8	19.5122	0.000464366	4137, 3303, 5970, 5598, 3312, 207, 7157, 4609	29	267	5085	5.25378	0.0279353	0.00353535	0.466027
															module10	KEGG_PATHWAY	hsa04110:Cell cycle	6	14.6341	0.000517124	4088, 1017, 4089, 7157, 4609, 4087	29	125	5085	8.41655	0.0310601	0.00349972	0.518849
															module10	KEGG_PATHWAY	hsa04520:Adherens junction	5	12.1951	0.000755334	2064, 6714, 4088, 4089, 4087	29	77	5085	11.386	0.0450466	0.00459867	0.757037
