# Supplementary material for: Nodes and biological processes identified on the basis of network analysis in the brain of the senescence accelerated mice as an Alzheimer's disease animal model
Source: Front Aging Neurosci. 2013 Oct 29;5:65. doi: 10.3389/fnagi.2013.00065 (PMC3810591; doi:10.3389/fnagi.2013.00065)
Supplement: Supplementary file 1 [file DataSheet1.ZIP › Supplementary information and Figure legends/supplement table 8.xlsx]

## Sheet: node
name	differential expressed	nucleotide_accession		miRNA	p value
ACP1	0	NM_004300.3		miR-15a	0.000238426
AGRN	0	NM_198576.2		miR-16	0.000346046
AGTR1	0	NM_031850.2		miR-199a	0.220885
AHR	0	NM_001621.4		let-7a	0.000134241
AKT1	0	NM_005163.2		let-7b	0.151165
AP2A1	0	BC014214.2		let-7c	0.0371662
APP	0	NM_000484.3		let-7d	0.00396794
BDNF	0	NM_001143810.1		let-7f	0.204505
C1QBP	0	NM_001212.3		let-7g	0.00212143
CASP3	0	NM_004346.3		miR-1	0.216814
CAV1	0	NM_001753.3		miR-100	0.135478
CCNG1	0	NM_004060.3		miR-101	3.29734e-05
CDC25A	0	NM_001789.2		miR-103	0.0138194
CDK1	0	NM_001786.3		miR-106a	1
CDK2	0	NM_001798.3		miR-106b	1
CDKN2A	1	NM_058195.2		miR-107	0.0573692
CEBPB	0	NM_005194.2		miR-10a	0.00405396
CHUK	0	NM_001278.3		miR-10b	0.00405396
COX2	0	NA		miR-122	0.117021
CREB1	0	NM_134442.3		miR-122a	0.0407355
CTNNB1	0	NM_001904.3		miR-124	0.00667084
DUSP12	1	NM_007240.1		miR-124a	0.153276
E2F1	0	NM_005225.2		miR-125a	0.00327349
EGFR	0	NM_005228.3		miR-125b	8.36855e-05
ELAVL1	0	NM_001419.2		miR-128	0.353963
ELK1	0	NM_005229.3		miR-1285	0.0205789
ERBB2	0	NM_004448.2		miR-128b	0.0604782
ESR1	0	NM_000125.3		miR-130a	0.0283631
ESR2	0	NM_001437.2		miR-130b	0.00125
ETS1	0	NM_001143820.1		miR-132	0.153276
FGFR1	0	NM_000604.2		miR-133	0.135478
FOS	0	NM_005252.3		miR-133a	0.312336
FYCO1	1	NM_024513.2		miR-135a	0.0798156
GSK3B	0	NM_002093.3		miR-137	0.153276
HIF1A	0	NM_001530.3		miR-141	0.429828
HNF4A	0	Z49825.1		miR-143	0.024326
HSPA1A	0	NM_005345.5		miR-145	0.00182073
HSPA4	0	NM_002154.3		miR-146a	0.00422879
ID1	0	NM_002165.2		miR-146b	0.170708
IKBKB	0	NM_001556.1		miR-149*	0.000422432
JAK1	0	NM_002227.2		miR-15	0.0798156
JAK2	0	NM_004972.3		miR-150	0.135478
JUN	0	NM_002228.3		miR-153	0.098756
MAP3K7	0	NM_145331.1		miR-155	2.16251e-06
MAPK7	0	NM_139034.2		miR-15b	0.204505
MAPK8	0	NM_139049.1		miR-17	1.29698e-07
MATR3	0	NM_018834.4		miR-17*	1.29698e-07
MBNL1	0	NM_207293.1		miR-17-92	0.0407355
MITF	0	NM_198159.1		miR-181a	0.062899
MYB	0	NM_001130173.1		miR-181b	0.283109
MYC	0	NM_002467.4		miR-182	0.170708
NCOR2	0	NM_006312.3		miR-185	0.0138194
NEDD4	0	NM_198400.2		miR-188	0.0205789
PDLIM7	0	NM_005451.3		miR-18a	4.04136e-06
PEA15	0	NM_003768.3		miR-18b	0.0205789
PHB	1	NM_002634.2		miR-193b	0.00599836
PLK1	0	NM_005030.3		miR-199a*	0.220885
POU5F1	0	NM_002701.4		miR-19a	0.00053577
PPARA	0	NM_001001930.2		miR-19b	0.0326471
PPARG	0	NM_015869.4		miR-1b	0.0407355
PRMT5	0	NM_006109.3		miR-20	0.0205789
PTBP1	0	NM_002819.4		miR-200a	0.297874
PTEN	0	NM_000314.4		miR-200b	0.0520208
PTGS2	1	NM_000963.2		miR-200c	0.268034
RAF1	1	NM_002880.3		miR-203	0.204505
RAN	0	NM_006325.3		miR-206	0.187782
RB1	0	NM_000321.2		miR-208a	0.0604782
RBL2	0	NM_005611.3		miR-20a	8.15746e-09
RCN2	1	NM_002902.2		miR-20b	0.00165702
RELA	0	NM_021975.3		miR-21	0.0022516
RHEB	0	NM_005614.3		miR-210	0.353963
RHOA	0	NM_001664.2		miR-212	0.0798156
ROCK1	1	NM_005406.2		miR-214	0.0138194
RPS7	0	NM_001011.3		miR-216a	0.00246593
RUNX1	0	NM_001754.4		miR-217	0.0108956
RUNX2	0	NM_001024630.3		miR-218	0.0573692
RUNX3	0	BC013362.2		miR-22	6.18049e-06
S100B	0	NM_006272.2		miR-221	0.00358076
SIRT1	0	NM_012238.4		miR-222	0.00184454
SMAD1	0	NM_005900.2		miR-223	0.024326
SMAD2	0	NM_005901.4		miR-24	0.0175442
SMAD4	0	NM_005359.5		miR-25	0.0170413
SNCA	0	NM_000345.3		miR-26	0.0205789
SOX9	0	NM_000346.3		miR-26a	9.29333e-06
SP1	0	NM_138473.2		miR-26b	0.0604782
SPI1	0	NM_001080547.1		miR-27	0.0205789
SRF	0	NM_003131.2		miR-27a	0.00327349
STAT1	0	NM_007315.3		miR-27b	0.187782
TBP	0	NM_003194.3		miR-29a	0.140185
TFAP4	0	NM_003223.2		miR-29b	0.0429199
TFRC	0	NM_003234.2		miR-30	0.108006
TICAM2	1	NM_021649.5		miR-302c	0.0407355
TIRAP	0	BC032474.1		miR-302d	0.204505
TP53	0	NM_000546.4		miR-30a	0.268034
TP63	0	NM_003722.4		miR-30c	0.0604782
TRAF6	0	NM_145803.1		miR-30d	0.0407355
UBE2I	0	NM_003345.3		miR-30e	0.0407355
VIM	0	NM_003380.3		miR-31	0.00760091
WT1	0	NM_024426.3		miR-32	0.098756
YWHAZ	0	NM_003406.3		miR-320a	0.0798156
YY1	0	NM_003403.3		miR-330	0.117308
				miR-331	0.0604782
				miR-335	0.0138194
				miR-34	0.0798156
				miR-34a	2.77949e-07
				miR-34b	0.220885
				miR-34b*	0.220885
				miR-34c	0.220885
				miR-373	0.205967
				miR-375	0.000264174
				miR-378	0.153276
				miR-424	0.000110733
				miR-449a	0.117308
				miR-451	0.170708
				miR-483	0.098756
				miR-494	0.0205789
				miR-503	0.220885
				miR-519a	0.0604782
				miR-519b	0.0407355
				miR-519c	0.00125
				miR-519d	0.0407355
				miR-520c	1
				miR-532	0.0407355
				miR-548d	0.0205789
				miR-559	0.0798156
				miR-569	0.0205789
				miR-584	0.0205789
				miR-612	0.0205789
				miR-675	0.0205789
				miR-7	0.00126194
				miR-885	0.0407355
				miR-9	0.312336
				miR-92a	0.0205478
				miR-92b	0.0798156
				miR-93	0.220885
				miR-96	0.0326471
				miR-98	0.0108956

## Sheet: interaction
ACP1	let-7a
AGRN	miR-1
AGTR1	miR-155
AHR	miR-124
AHR	miR-375
AKT1	miR-125b
AKT1	miR-149*
AKT1	miR-185
AKT1	miR-451
AP2A1	miR-30
APP	miR-15a
APP	let-7a
APP	let-7d
APP	miR-101
APP	miR-106a
APP	miR-106b
APP	miR-130a
APP	miR-17
APP	miR-20a
APP	miR-520c
BDNF	let-7d
BDNF	miR-1
BDNF	miR-124
BDNF	miR-181a
BDNF	miR-1b
BDNF	miR-210
BDNF	miR-22
BDNF	miR-30a
C1QBP	miR-375
CASP3	miR-16
CASP3	let-7a
CASP3	miR-15b
CAV1	miR-124
CCNG1	miR-122
CCNG1	miR-122a
CDC25A	miR-15a
CDC25A	let-7a
CDC25A	let-7b
CDC25A	let-7c
CDC25A	let-7d
CDC25A	let-7g
CDC25A	miR-125b
CDC25A	miR-21
CDC25A	miR-34a
CDC25A	miR-424
CDC25A	miR-449a
CDC25A	miR-503
CDK1	miR-16
CDK2	miR-16
CDK2	miR-103
CDK2	miR-124
CDK2	miR-124a
CDK2	miR-302d
CDK2	miR-885
CDKN2A	let-7g
CDKN2A	miR-125b
CDKN2A	miR-24
CEBPB	miR-155
CEBPB	miR-34a
CHUK	miR-15a
CHUK	miR-16
CHUK	miR-223
COX2	miR-101
CREB1	miR-103
CREB1	miR-34b*
CTNNB1	miR-155
CTNNB1	miR-200a
DUSP12	let-7b
E2F1	let-7a
E2F1	miR-106a
E2F1	miR-106b
E2F1	miR-149*
E2F1	miR-17
E2F1	miR-20
E2F1	miR-20a
E2F1	miR-21
E2F1	miR-223
E2F1	miR-330
E2F1	miR-93
E2F1	miR-98
EGFR	miR-16
EGFR	miR-1
EGFR	miR-128
EGFR	miR-128b
EGFR	miR-146a
EGFR	miR-21
EGFR	miR-7
ELAVL1	miR-125a
ELAVL1	miR-519a
ELAVL1	miR-519b
ELAVL1	miR-519c
ELK1	miR-143
ELK1	miR-145
ERBB2	miR-125a
ERBB2	miR-125b
ERBB2	miR-21
ERBB2	miR-331
ERBB2	miR-548d
ERBB2	miR-559
ESR1	miR-181a
ESR1	miR-181b
ESR1	miR-18a
ESR1	miR-18b
ESR1	miR-193b
ESR1	miR-19a
ESR1	miR-19b
ESR1	miR-206
ESR1	miR-20b
ESR1	miR-22
ESR1	miR-221
ESR1	miR-222
ESR1	miR-29b
ESR1	miR-302c
ESR2	miR-92a
ETS1	miR-155
ETS1	miR-193b
ETS1	miR-200b
ETS1	miR-208a
ETS1	miR-31
ETS1	miR-9
FGFR1	miR-424
FOS	miR-101
FOS	miR-221
FOS	miR-222
FYCO1	miR-373
GSK3B	miR-26a
HIF1A	miR-107
HIF1A	miR-155
HIF1A	miR-17-92
HIF1A	miR-20a
HIF1A	miR-20b
HIF1A	miR-424
HIF1A	miR-519c
HNF4A	miR-24
HNF4A	miR-34a
HSPA1A	miR-15a
HSPA1A	miR-16
HSPA4	miR-1
ID1	miR-125b
IKBKB	miR-199a
IKBKB	miR-218
JAK1	miR-17
JAK1	miR-20a
JAK2	miR-135a
JAK2	miR-375
JUN	miR-15a
JUN	miR-16
JUN	miR-30
let-7a	ACP1
let-7a	APP
let-7a	CASP3
let-7a	CDC25A
let-7a	E2F1
let-7a	MYC
let-7b	CDC25A
let-7b	DUSP12
let-7b	NEDD4
let-7b	PTGS2
let-7c	CDC25A
let-7c	MYC
let-7d	APP
let-7d	BDNF
let-7d	CDC25A
let-7f	VIM
let-7g	CDC25A
let-7g	CDKN2A
let-7g	MYC
MAP3K7	miR-10a
MAPK7	miR-143
MAPK8	miR-214
MATR3	miR-155
MATR3	miR-200b
MBNL1	miR-30
miR-1	AGRN
miR-1	BDNF
miR-1	EGFR
miR-1	HSPA4
miR-1	PDLIM7
miR-1	PTBP1
miR-1	RHEB
miR-100	PLK1
miR-101	APP
miR-101	COX2
miR-101	FOS
miR-101	MYC
miR-101	PTGS2
miR-103	CDK2
miR-103	CREB1
miR-106a	APP
miR-106a	E2F1
miR-106a	RB1
miR-106a	RUNX1
miR-106b	APP
miR-106b	E2F1
miR-106b	PTEN
miR-106b	RB1
miR-106b	RBL2
miR-107	HIF1A
miR-107	MYB
miR-10a	MAP3K7
miR-10a	NCOR2
miR-10b	NCOR2
miR-10b	PPARA
miR-122	CCNG1
miR-122	RHOA
miR-122	SRF
miR-122a	CCNG1
miR-124	AHR
miR-124	BDNF
miR-124	CAV1
miR-124	CDK2
miR-124	PDLIM7
miR-124	PEA15
miR-124	PTBP1
miR-124	RELA
miR-124	SOX9
miR-124	SP1
miR-124	VIM
miR-124a	CDK2
miR-125a	ELAVL1
miR-125a	ERBB2
miR-125a	TP53
miR-125b	AKT1
miR-125b	CDC25A
miR-125b	CDKN2A
miR-125b	ERBB2
miR-125b	ID1
miR-125b	RAF1
miR-125b	TP53
miR-125b	UBE2I
miR-128	EGFR
miR-1285	TP53
miR-128b	EGFR
miR-130a	APP
miR-130a	PPARG
miR-130b	PPARG
miR-130b	RUNX3
miR-132	SIRT1
miR-133	SRF
miR-133a	RHOA
miR-135a	JAK2
miR-137	MITF
miR-141	PTEN
miR-143	ELK1
miR-143	MAPK7
miR-145	ELK1
miR-145	MYC
miR-145	POU5F1
miR-145	STAT1
miR-145	TIRAP
miR-146a	EGFR
miR-146a	ROCK1
miR-146a	STAT1
miR-146a	TBP
miR-146a	TRAF6
miR-146b	TRAF6
miR-149*	AKT1
miR-149*	E2F1
miR-15	MYB
miR-150	MYB
miR-153	SNCA
miR-155	AGTR1
miR-155	CEBPB
miR-155	CTNNB1
miR-155	ETS1
miR-155	HIF1A
miR-155	MATR3
miR-155	MYB
miR-155	RCN2
miR-155	RHEB
miR-155	RHOA
miR-155	RUNX2
miR-155	SMAD1
miR-155	SMAD2
miR-155	SPI1
miR-15a	APP
miR-15a	CDC25A
miR-15a	CHUK
miR-15a	HSPA1A
miR-15a	JUN
miR-15a	MYB
miR-15a	TP53
miR-15a	WT1
miR-15b	CASP3
miR-16	CASP3
miR-16	CDK1
miR-16	CDK2
miR-16	CHUK
miR-16	EGFR
miR-16	HSPA1A
miR-16	JUN
miR-16	MYB
miR-16	PLK1
miR-16	PTGS2
miR-16	TP53
miR-16	WT1
miR-17	APP
miR-17	E2F1
miR-17	JAK1
miR-17	MYC
miR-17	PTEN
miR-17	RB1
miR-17	RBL2
miR-17	RUNX1
miR-17	SMAD4
miR-17	VIM
miR-17*	VIM
miR-17-92	HIF1A
miR-181a	BDNF
miR-181a	ESR1
miR-181b	ESR1
miR-182	MITF
miR-185	AKT1
miR-185	RHOA
miR-188	UBE2I
miR-18a	ESR1
miR-18a	MYC
miR-18a	PRMT5
miR-18a	PTEN
miR-18a	SMAD4
miR-18b	ESR1
miR-193b	ESR1
miR-193b	ETS1
miR-199a	IKBKB
miR-199a*	SMAD1
miR-19a	ESR1
miR-19a	PRMT5
miR-19a	PTEN
miR-19a	SMAD4
miR-19b	ESR1
miR-19b	PTEN
miR-1b	BDNF
miR-20	E2F1
miR-200a	CTNNB1
miR-200b	ETS1
miR-200b	MATR3
miR-200c	UBE2I
miR-203	TP63
miR-206	ESR1
miR-208a	ETS1
miR-20a	APP
miR-20a	E2F1
miR-20a	HIF1A
miR-20a	JAK1
miR-20a	MYC
miR-20a	PTEN
miR-20a	RB1
miR-20a	RBL2
miR-20a	RUNX1
miR-20b	ESR1
miR-20b	HIF1A
miR-20b	PPARG
miR-21	CDC25A
miR-21	E2F1
miR-21	EGFR
miR-21	ERBB2
miR-21	PTEN
miR-21	RPS7
miR-21	TP63
miR-210	BDNF
miR-212	PEA15
miR-214	MAPK8
miR-214	PTEN
miR-216a	PTEN
miR-216a	SIRT1
miR-217	PTEN
miR-217	SIRT1
miR-218	IKBKB
miR-218	SP1
miR-22	BDNF
miR-22	ESR1
miR-22	PPARA
miR-22	PTEN
miR-22	TFRC
miR-221	ESR1
miR-221	FOS
miR-221	PTEN
miR-221	TP53
miR-222	ESR1
miR-222	FOS
miR-222	PTEN
miR-222	TP53
miR-223	CHUK
miR-223	E2F1
miR-24	CDKN2A
miR-24	HNF4A
miR-24	MYC
miR-25	PRMT5
miR-25	TP53
miR-26	SMAD1
miR-26a	GSK3B
miR-26a	MYC
miR-26a	PTEN
miR-26a	RB1
miR-26a	SMAD1
miR-26a	SMAD4
miR-26b	PTGS2
miR-27	RUNX1
miR-27a	PHB
miR-27a	RUNX1
miR-27a	SP1
miR-27b	PPARG
miR-29a	RAN
miR-29a	S100B
miR-29b	ESR1
miR-29b	S100B
miR-29b	SP1
miR-30	AP2A1
miR-30	JUN
miR-30	MBNL1
miR-30	TICAM2
miR-302c	ESR1
miR-302d	CDK2
miR-30a	BDNF
miR-30c	UBE2I
miR-30d	TP53
miR-30e	UBE2I
miR-31	ETS1
miR-31	RHOA
miR-31	YY1
miR-32	PRMT5
miR-320a	TFRC
miR-330	E2F1
miR-331	ERBB2
miR-335	RB1
miR-335	RUNX2
miR-34	SIRT1
miR-34a	CDC25A
miR-34a	CEBPB
miR-34a	HNF4A
miR-34a	MYB
miR-34a	MYC
miR-34a	PEA15
miR-34a	SIRT1
miR-34a	SPI1
miR-34a	YY1
miR-34b	MYC
miR-34b*	CREB1
miR-34b*	MYC
miR-34c	MYC
miR-373	FYCO1
miR-373	RELA
miR-373	TFAP4
miR-375	AHR
miR-375	C1QBP
miR-375	JAK2
miR-375	YWHAZ
miR-378	MYC
miR-424	CDC25A
miR-424	FGFR1
miR-424	HIF1A
miR-424	MYB
miR-424	SPI1
miR-449a	CDC25A
miR-451	AKT1
miR-483	SMAD4
miR-494	PTEN
miR-503	CDC25A
miR-519a	ELAVL1
miR-519b	ELAVL1
miR-519c	ELAVL1
miR-519c	HIF1A
miR-519d	PPARA
miR-520c	APP
miR-532	RUNX3
miR-548d	ERBB2
miR-559	ERBB2
miR-569	SPI1
miR-584	ROCK1
miR-612	TP53
miR-675	RB1
miR-7	EGFR
miR-7	RAF1
miR-7	SNCA
miR-885	CDK2
miR-9	ETS1
miR-92a	ESR2
miR-92a	TP63
miR-92b	PRMT5
miR-93	E2F1
miR-96	MITF
miR-96	PRMT5
miR-98	E2F1
miR-98	MYC
MITF	miR-137
MITF	miR-182
MITF	miR-96
MYB	miR-15a
MYB	miR-16
MYB	miR-107
MYB	miR-15
MYB	miR-150
MYB	miR-155
MYB	miR-34a
MYB	miR-424
MYC	let-7a
MYC	let-7c
MYC	let-7g
MYC	miR-101
MYC	miR-145
MYC	miR-17
MYC	miR-18a
MYC	miR-20a
MYC	miR-24
MYC	miR-26a
MYC	miR-34a
MYC	miR-34b
MYC	miR-34b*
MYC	miR-34c
MYC	miR-378
MYC	miR-98
NCOR2	miR-10a
NCOR2	miR-10b
NEDD4	let-7b
PDLIM7	miR-1
PDLIM7	miR-124
PEA15	miR-124
PEA15	miR-212
PEA15	miR-34a
PHB	miR-27a
PLK1	miR-16
PLK1	miR-100
POU5F1	miR-145
PPARA	miR-10b
PPARA	miR-22
PPARA	miR-519d
PPARG	miR-130a
PPARG	miR-130b
PPARG	miR-20b
PPARG	miR-27b
PRMT5	miR-18a
PRMT5	miR-19a
PRMT5	miR-25
PRMT5	miR-32
PRMT5	miR-92b
PRMT5	miR-96
PTBP1	miR-1
PTBP1	miR-124
PTEN	miR-106b
PTEN	miR-141
PTEN	miR-17
PTEN	miR-18a
PTEN	miR-19a
PTEN	miR-19b
PTEN	miR-20a
PTEN	miR-21
PTEN	miR-214
PTEN	miR-216a
PTEN	miR-217
PTEN	miR-22
PTEN	miR-221
PTEN	miR-222
PTEN	miR-26a
PTEN	miR-494
PTGS2	miR-16
PTGS2	let-7b
PTGS2	miR-101
PTGS2	miR-26b
RAF1	miR-125b
RAF1	miR-7
RAN	miR-29a
RB1	miR-106a
RB1	miR-106b
RB1	miR-17
RB1	miR-20a
RB1	miR-26a
RB1	miR-335
RB1	miR-675
RBL2	miR-106b
RBL2	miR-17
RBL2	miR-20a
RCN2	miR-155
RELA	miR-124
RELA	miR-373
RHEB	miR-1
RHEB	miR-155
RHOA	miR-122
RHOA	miR-133a
RHOA	miR-155
RHOA	miR-185
RHOA	miR-31
ROCK1	miR-146a
ROCK1	miR-584
RPS7	miR-21
RUNX1	miR-106a
RUNX1	miR-17
RUNX1	miR-20a
RUNX1	miR-27
RUNX1	miR-27a
RUNX2	miR-155
RUNX2	miR-335
RUNX3	miR-130b
RUNX3	miR-532
S100B	miR-29a
S100B	miR-29b
SIRT1	miR-132
SIRT1	miR-216a
SIRT1	miR-217
SIRT1	miR-34
SIRT1	miR-34a
SMAD1	miR-155
SMAD1	miR-199a*
SMAD1	miR-26
SMAD1	miR-26a
SMAD2	miR-155
SMAD4	miR-17
SMAD4	miR-18a
SMAD4	miR-19a
SMAD4	miR-26a
SMAD4	miR-483
SNCA	miR-153
SNCA	miR-7
SOX9	miR-124
SP1	miR-124
SP1	miR-218
SP1	miR-27a
SP1	miR-29b
SPI1	miR-155
SPI1	miR-34a
SPI1	miR-424
SPI1	miR-569
SRF	miR-122
SRF	miR-133
STAT1	miR-145
STAT1	miR-146a
TBP	miR-146a
TFAP4	miR-373
TFRC	miR-22
TFRC	miR-320a
TICAM2	miR-30
TIRAP	miR-145
TP53	miR-15a
TP53	miR-16
TP53	miR-125a
TP53	miR-125b
TP53	miR-1285
TP53	miR-221
TP53	miR-222
TP53	miR-25
TP53	miR-30d
TP53	miR-612
TP63	miR-203
TP63	miR-21
TP63	miR-92a
TRAF6	miR-146a
TRAF6	miR-146b
UBE2I	miR-125b
UBE2I	miR-188
UBE2I	miR-200c
UBE2I	miR-30c
UBE2I	miR-30e
VIM	let-7f
VIM	miR-124
VIM	miR-17
VIM	miR-17*
WT1	miR-15a
WT1	miR-16
YWHAZ	miR-375
YY1	miR-31
YY1	miR-34a
